# Supplementary material for: Nuclear compartmentalization of TERT mRNA and TUG1 lncRNA is driven by intron retention
Source: Nat Commun. 2021 Jun 3;12:3308. doi: 10.1038/s41467-021-23221-w (PMC8175569; doi:10.1038/s41467-021-23221-w)
Supplement: Supplementary file 4 — Supplementary data 2 [file 41467_2021_23221_MOESM4_ESM.xlsx]

## Sheet: TERTevolution_human_UB201230
Homo sapiens
GENE	EVENT	COORD	LENGTH	Adipose_b	Adipose_c	Adipose_d	Adrenal_b	Adrenal_c	Amnion	Bladder_a	Bone_marrow_a	Bone_marrow_b	Bone_marrow_c	Breast_a	Breast_Epith_a	Cerebellum_a	Cerebellum_c	Chorion	Colon_b	Colon_sigmoid	Colon_transverse	Cortex	Decidua	Embr_2C_a_A	Embr_2C_a_B	Embr_4C_a_A	Embr_4C_a_B	Embr_4C_a_C	Embr_8C_a_A	Embr_8C_a_B	Embr_8C_a_C	Embr_8C_a_D	Embr_Cortex_13wpc	Embr_Cortex_14wpc	Embr_Cortex_15wpc	Embr_Cortex_16wpc	Embr_Cortex_17wpc	Embr_Forebrain_11_12wpc	Embr_Forebrain_9_10wpc	Embr_Forebrain_St13_14	Embr_Forebrain_St17_20	Embr_Forebrain_St22_23	Embr_ICM_a_A	Embr_Morula_a_A	Embr_Morula_a_B	Embr_TE_a_A	Embr_TE_a_B	EndomStromCells	EndothCells
TERT	HsaINT0165802	chr5:1294667-1294770_-	104	NA	NA	NA	NA	NA	NA	NA	NA	NA	NA	NA	NA	NA	NA	NA	NA	NA	NA	NA	NA	NA	NA	NA	NA	NA	NA	NA	NA	NA	NA	NA	NA	NA	NA	NA	NA	NA	NA	NA	NA	NA	NA	NA	NA	0	NA
TERT	HsaINT0165808	chr5:1282625-1293312_-	10688	NA	NA	NA	NA	NA	NA	NA	NA	NA	NA	NA	NA	NA	NA	NA	NA	NA	NA	NA	NA	NA	NA	NA	NA	NA	NA	NA	NA	NA	NA	NA	NA	NA	NA	NA	NA	24.05	NA	NA	NA	NA	NA	NA	NA	0	NA
TERT	HsaINT0165809	chr5:1280339-1282428_-	2090	NA	NA	NA	NA	NA	NA	NA	NA	NA	0	NA	NA	NA	NA	NA	NA	NA	NA	NA	NA	NA	NA	NA	NA	NA	NA	NA	NA	NA	NA	NA	NA	NA	NA	NA	NA	6.67	NA	NA	NA	NA	NA	0	NA	0	NA
TERT	HsaINT0165810	chr5:1279471-1280157_-	687	NA	NA	NA	NA	NA	NA	NA	NA	NA	9.86	NA	NA	NA	NA	NA	NA	NA	NA	NA	NA	NA	NA	NA	NA	NA	NA	NA	NA	NA	NA	NA	NA	NA	NA	NA	NA	17.72	NA	NA	NA	NA	NA	NA	NA	0	NA
TERT	HsaINT0165811	chr5:1278797-1279290_-	494	NA	NA	NA	NA	NA	NA	NA	NA	NA	NA	NA	NA	NA	NA	NA	NA	NA	NA	NA	NA	NA	NA	NA	NA	NA	NA	NA	0	NA	NA	NA	NA	NA	NA	NA	NA	0	NA	NA	NA	NA	NA	NA	0	0	NA
TERT	HsaINT0165812	chr5:1272281-1278640_-	6360	NA	NA	NA	NA	NA	NA	NA	NA	NA	NA	NA	NA	NA	NA	NA	NA	NA	NA	NA	NA	NA	NA	NA	NA	NA	NA	NA	NA	NA	NA	NA	NA	NA	NA	NA	NA	4.55	NA	NA	NA	NA	NA	NA	0	0	NA
TERT	HsaINT0165813	chr5:1271205-1272184_-	980	NA	NA	NA	NA	NA	NA	NA	NA	NA	0	NA	NA	NA	NA	NA	NA	NA	NA	NA	NA	NA	NA	NA	NA	NA	NA	NA	NA	NA	NA	NA	NA	NA	NA	NA	NA	2.13	NA	NA	NA	NA	NA	NA	0	0	NA
TERT	HsaINT0165814	chr5:1268634-1271118_-	2485	NA	NA	NA	NA	NA	NA	NA	NA	NA	NA	NA	NA	NA	NA	NA	NA	NA	NA	NA	NA	NA	NA	NA	NA	NA	NA	NA	NA	NA	NA	NA	NA	NA	NA	NA	NA	0	NA	NA	NA	NA	NA	NA	0	0	NA
TERT	HsaINT0165815	chr5:1266536-1268519_-	1984	NA	NA	NA	NA	NA	NA	NA	NA	NA	NA	NA	NA	NA	NA	NA	NA	NA	NA	NA	NA	NA	NA	NA	NA	NA	NA	NA	0	NA	NA	NA	NA	NA	NA	NA	NA	NA	NA	NA	NA	NA	NA	NA	0	0	NA
TERT	HsaINT1044025	chr5:1264593-1266463_-	1871	NA	NA	NA	NA	NA	NA	NA	NA	NA	0	NA	NA	NA	NA	NA	NA	NA	NA	NA	NA	NA	NA	NA	NA	NA	NA	NA	0	NA	NA	NA	NA	NA	NA	NA	NA	4.17	NA	NA	NA	0	0	NA	0	0	NA
TERT	HsaINT1044026	chr5:1260601-1264403_-	3803	NA	NA	NA	NA	NA	NA	NA	42.86	NA	NA	NA	NA	NA	NA	NA	NA	NA	NA	NA	NA	NA	NA	NA	NA	NA	NA	NA	NA	NA	NA	NA	NA	NA	NA	NA	NA	59.19	NA	NA	NA	12.72	26.39	NA	0	0	NA
TERT	HsaINT0165804	chr5:1258660-1260473_-	1814	NA	NA	NA	NA	NA	NA	NA	41.18	NA	NA	NA	NA	NA	NA	NA	NA	NA	NA	NA	NA	NA	NA	NA	NA	NA	NA	NA	NA	NA	NA	NA	NA	NA	NA	NA	NA	12.34	NA	NA	NA	0	0	NA	0	0	NA
TERT	HsaINT0165805	chr5:1255412-1258597_-	3186	NA	NA	NA	NA	NA	NA	NA	NA	NA	0	NA	NA	NA	NA	NA	NA	NA	NA	NA	NA	NA	NA	NA	0	0	NA	NA	NA	NA	NA	NA	NA	NA	NA	NA	NA	1.82	NA	NA	NA	0	0	0	0	0	NA
TERT	HsaINT0165806	chr5:1254506-1255286_-	781	NA	NA	NA	NA	NA	NA	NA	NA	NA	13.41	NA	NA	NA	NA	NA	90.44	NA	NA	NA	NA	NA	NA	NA	0	0	NA	NA	NA	NA	NA	NA	NA	NA	NA	NA	NA	38.55	NA	NA	NA	0	1.31	3.72	0	0	NA
TERT	HsaINT0165807	chr5:1253832-1254367_-	536	NA	NA	NA	NA	NA	NA	NA	NA	NA	0	NA	NA	NA	NA	NA	NA	NA	NA	NA	NA	NA	NA	NA	0	0	NA	NA	NA	NA	NA	NA	NA	NA	NA	NA	NA	4.75	5.12	NA	NA	0	5.12	0	0	0	NA
Pan troglodytes
GENE	EVENT	COORD	LENGTH	BoneMarrow_a	Brain_Cerebellum_a	Brain_Cortex_ade	Brain_Cortex_BA10_Fem_b	Brain_Cortex_g	Brain_d_f	Brain_DLpPreFr_Cortex_a	Brain_K	Brain_Pituitary_a	Brain_TempLobe_a	Cerebellum_Fem_b	Cerebellum_g	Cerebellum_K	CNCC	Colon_a	EndothCell_f	Fibr_a	Fibr_c	Fibr_f	Heart_a	Heart_d_f	Heart_K	iPS_a	iPS_brs	Kidney_a	Kidney_gK	Liver_adK	Lung_a	LymphNode	Lymphoblastoid_a	Muscle_g	Myoblast_f	SkMuscle_a	Spleen_a	StemCell_f	Testis_dK	Thymus_a	WBC_a
TERT	PtrINT0136152	chr5:1327642-1327745_-	104	NA	NA	NA	NA	NA	NA	NA	NA	NA	NA	NA	NA	NA	17.95	NA	NA	NA	NA	NA	NA	NA	NA	11.07	13.04	NA	NA	NA	NA	NA	NA	NA	NA	NA	NA	NA	NA	NA	NA
TERT	PtrINT0136159	chr5:1317773-1326287_-	8515	NA	NA	NA	NA	NA	NA	NA	NA	NA	NA	NA	NA	NA	15	NA	NA	NA	NA	NA	NA	NA	NA	7.88	8.7	NA	NA	NA	NA	NA	NA	NA	NA	NA	NA	NA	NA	NA	NA
TERT	PtrINT0136160	chr5:1315419-1317576_-	2158	NA	NA	NA	NA	NA	NA	NA	NA	NA	NA	NA	NA	NA	2.33	NA	NA	NA	NA	NA	NA	NA	NA	1.96	0	NA	NA	NA	NA	NA	NA	NA	NA	NA	NA	NA	30	0	NA
TERT	PtrINT0136161	chr5:1313913-1315237_-	1325	NA	NA	NA	NA	NA	NA	NA	NA	NA	NA	NA	NA	NA	8.62	NA	NA	NA	NA	NA	NA	NA	NA	9.77	7.73	NA	NA	NA	NA	NA	NA	NA	NA	NA	NA	NA	NA	NA	NA
TERT	PtrINT0136162	chr5:1313241-1313732_-	492	NA	NA	NA	NA	NA	NA	NA	NA	NA	NA	NA	NA	NA	1.37	NA	NA	NA	NA	NA	NA	NA	NA	0	0	NA	NA	NA	NA	NA	NA	NA	NA	NA	NA	NA	0	NA	NA
TERT	PtrINT0136163	chr5:1307364-1308342_-	979	NA	NA	NA	NA	NA	NA	NA	NA	NA	NA	NA	NA	NA	7.14	NA	NA	NA	NA	NA	NA	NA	NA	1.12	3.7	NA	NA	NA	NA	NA	NA	NA	NA	NA	NA	NA	3.45	NA	NA
TERT	PtrINT0136164	chr5:1304323-1307277_-	2955	NA	NA	NA	NA	NA	NA	NA	NA	NA	NA	NA	NA	NA	0	NA	NA	NA	NA	NA	NA	NA	NA	1.64	0	NA	NA	NA	NA	NA	NA	NA	NA	NA	NA	NA	1.3	NA	NA
TERT	PtrINT0136165	chr5:1302220-1304208_-	1989	NA	NA	NA	NA	NA	NA	NA	NA	NA	NA	NA	NA	NA	0	NA	NA	NA	NA	NA	NA	NA	NA	0	0	NA	NA	NA	NA	NA	NA	NA	NA	NA	NA	NA	0.85	NA	NA
TERT	PtrINT0136153	chr5:1299876-1302147_-	2272	NA	NA	NA	NA	NA	NA	NA	NA	NA	NA	NA	NA	NA	3.04	NA	NA	NA	NA	NA	NA	NA	NA	5.02	4.51	NA	NA	NA	NA	NA	NA	NA	NA	NA	NA	NA	3.25	NA	NA
TERT	PtrINT0136154	chr5:1295729-1299686_-	3958	NA	NA	NA	NA	NA	NA	NA	NA	NA	NA	NA	NA	NA	16.17	NA	NA	NA	NA	NA	NA	NA	NA	6.26	3.04	NA	NA	NA	NA	NA	NA	NA	NA	NA	NA	NA	25.62	NA	NA
TERT	PtrINT0136155	chr5:1294437-1295601_-	1165	NA	NA	NA	NA	NA	NA	NA	NA	NA	NA	NA	NA	NA	0	NA	NA	NA	NA	NA	NA	NA	NA	0	0	NA	NA	NA	NA	NA	NA	NA	NA	NA	NA	NA	0	NA	NA
TERT	PtrINT0136156	chr5:1290239-1294374_-	4136	NA	NA	NA	NA	NA	NA	NA	NA	NA	NA	NA	NA	NA	3.03	NA	NA	NA	NA	NA	NA	NA	NA	1.37	0	NA	NA	NA	NA	NA	NA	NA	NA	NA	NA	NA	0.81	33.33	NA
TERT	PtrINT0136157	chr5:1289333-1290113_-	781	NA	NA	NA	NA	NA	NA	NA	NA	NA	NA	NA	NA	NA	2	NA	NA	NA	NA	NA	NA	NA	NA	6	0	NA	NA	NA	NA	NA	NA	NA	NA	NA	NA	NA	9.72	NA	NA
TERT	PtrINT0136158	chr5:1288659-1289194_-	536	NA	NA	NA	NA	NA	NA	NA	NA	NA	NA	NA	NA	NA	4.11	NA	NA	NA	NA	NA	NA	NA	NA	1.45	0	NA	NA	NA	NA	NA	NA	NA	NA	NA	NA	NA	0	NA	NA
Macaca mulatta
GENE	EVENT	COORD	LENGTH	Adipose_f	Blood_b	Blood_c	BoneMarrow_b	Brain_Amygdala_a	Brain_B2	Brain_Cortex_cf	Brain_Cortex_g	Brain_DLatPrefrCortex_a	Brain_g	Brain_Hippocampus_a	Brain_M	Brain_Pituitary_c	Brain_PreFrCortex_mid_a	Brain_PreFrCortex_o_a	Brain_PreFrCortex_o_b	Brain_PreFrCortex_y_a	Brain_PreFrCortex_y_b	Breast_30d_a	Breast_90d_a	Cerebellum_cdk	Cerebellum_g	Colon_B2	ESC_fj	ESC_M	Heart_B2	Heart_bc	Heart_dek	iPSC_a	Kidney_B2	Kidney_g	Kidney_M	Liver_B2	Liver_M	Lung_B2	Lung_M	LymphNode_a	Lymphobl_a	Milk_cells_30d_a	Milk_cells_90d_a	Muscle_g	Muscle_M	Muscle_mid	Muscle_old	Muscle_young	OlfactMucosa
TERT	MmaINT0134783	chr6:976768-976871_-	104	NA	NA	NA	NA	NA	NA	NA	NA	NA	NA	NA	NA	NA	NA	NA	NA	NA	NA	NA	NA	NA	NA	NA	NA	3.45	NA	NA	NA	22.22	NA	NA	NA	NA	NA	NA	NA	NA	NA	NA	NA	NA	NA	NA	NA	NA	NA
TERT	MmaINT0134790	chr6:969703-975413_-	5711	NA	NA	NA	7.9	NA	NA	NA	NA	NA	NA	NA	NA	NA	NA	NA	NA	NA	NA	NA	NA	NA	NA	NA	NA	9.17	NA	NA	NA	NA	NA	NA	NA	NA	NA	NA	NA	NA	NA	NA	NA	NA	NA	NA	NA	NA	NA
TERT	MmaINT0134791	chr6:967342-969506_-	2165	NA	NA	NA	0	NA	NA	NA	NA	NA	0	NA	NA	NA	0	NA	NA	NA	NA	NA	NA	NA	NA	NA	25	0	NA	NA	NA	0	NA	NA	NA	NA	NA	NA	NA	NA	NA	NA	NA	NA	NA	NA	NA	NA	NA
TERT	MmaINT0134792	chr6:966473-967160_-	688	NA	NA	NA	0	NA	NA	NA	NA	NA	NA	NA	NA	NA	NA	NA	NA	NA	NA	NA	NA	NA	NA	NA	NA	NA	NA	NA	NA	0	NA	NA	NA	NA	NA	NA	NA	NA	NA	NA	NA	NA	NA	NA	NA	NA	NA
TERT	MmaINT0134793	chr6:965817-966292_-	476	NA	NA	NA	0	NA	NA	NA	NA	NA	NA	NA	NA	NA	0	NA	NA	0	NA	NA	NA	NA	NA	NA	NA	6.64	NA	NA	NA	3.2	NA	NA	NA	NA	NA	NA	NA	NA	NA	NA	NA	NA	NA	NA	NA	NA	NA
TERT	MmaINT0134794	chr6:958782-965660_-	6879	NA	NA	NA	0	NA	NA	NA	NA	NA	NA	NA	NA	NA	3.52	NA	NA	0	7.76	NA	NA	NA	NA	NA	NA	0	NA	NA	NA	NA	NA	NA	NA	NA	NA	NA	NA	NA	NA	NA	NA	NA	NA	NA	NA	NA	NA
TERT	MmaINT0134795	chr6:957752-958685_-	934	NA	NA	NA	0	NA	NA	NA	NA	NA	0	NA	NA	NA	0	NA	NA	0	3.45	NA	NA	NA	NA	NA	0	0	NA	NA	NA	0	NA	NA	NA	NA	NA	NA	NA	NA	NA	NA	NA	NA	NA	NA	NA	NA	NA
TERT	MmaINT0134796	chr6:956322-957665_-	1344	NA	NA	NA	0	NA	NA	NA	NA	NA	NA	NA	NA	NA	6.95	NA	NA	4.23	NA	NA	NA	NA	NA	NA	NA	NA	NA	NA	NA	0	NA	NA	NA	NA	NA	NA	NA	NA	NA	NA	NA	NA	NA	NA	NA	NA	NA
TERT	MmaINT0134797	chr6:954238-956207_-	1970	NA	NA	NA	0	NA	NA	NA	NA	NA	NA	NA	NA	NA	NA	NA	NA	0	2.7	NA	NA	NA	NA	NA	NA	NA	NA	NA	NA	0	NA	NA	NA	NA	0	NA	NA	NA	NA	NA	NA	NA	NA	NA	NA	NA	NA
TERT	MmaINT0134784	chr6:952204-954165_-	1962	NA	NA	NA	13.3	NA	NA	NA	NA	NA	NA	NA	NA	NA	13.25	24.46	40.82	11.6	23.82	NA	NA	NA	NA	NA	NA	38.93	NA	NA	NA	35.08	NA	NA	NA	NA	NA	NA	NA	NA	NA	NA	NA	NA	NA	NA	NA	NA	NA
TERT	MmaINT0134785	chr6:947615-952014_-	4400	NA	NA	NA	12.98	NA	NA	NA	NA	NA	NA	NA	69.23	NA	81.25	100	68.42	86.93	54.84	NA	NA	NA	NA	NA	NA	58.82	NA	NA	NA	62.87	NA	NA	NA	NA	NA	NA	NA	NA	NA	NA	NA	NA	NA	NA	NA	NA	NA
TERT	MmaINT0134786	chr6:946168-947487_-	1320	NA	NA	NA	6.02	NA	NA	NA	NA	NA	0	NA	NA	NA	9.05	11.19	17.22	NA	10.06	NA	NA	NA	NA	NA	NA	7.45	NA	NA	NA	18.3	NA	NA	NA	0	0	NA	NA	NA	NA	NA	NA	NA	NA	NA	NA	NA	NA
TERT	MmaINT0134787	chr6:943082-946105_-	3024	NA	NA	NA	1.92	7.8	NA	NA	NA	NA	NA	NA	NA	NA	30.21	17.93	NA	6.42	24.36	NA	NA	NA	NA	NA	NA	22.73	NA	NA	NA	7.45	NA	NA	NA	NA	NA	NA	NA	NA	NA	NA	NA	NA	NA	NA	NA	NA	NA
TERT	MmaINT0134788	chr6:942177-942956_-	780	NA	NA	NA	0	NA	NA	NA	NA	NA	0	NA	NA	NA	0	0	4.49	6.56	3.3	NA	NA	NA	NA	NA	NA	3.29	NA	NA	NA	0	NA	NA	NA	NA	NA	NA	NA	NA	NA	NA	NA	NA	NA	NA	NA	NA	NA
TERT	MmaINT0134789	chr6:941513-942032_-	520	NA	NA	NA	24.6	NA	NA	NA	NA	NA	NA	NA	NA	NA	NA	NA	NA	NA	NA	NA	NA	NA	NA	NA	NA	NA	NA	NA	NA	NA	NA	NA	NA	NA	NA	NA	NA	NA	NA	NA	NA	NA	NA	NA	NA	NA	NA
Rattus norvegicus
GENE	EVENT	COORD	LENGTH	Adrenal_a	Adrenal_Fem	Adrenal_Male	Aorta	Articular_cartilage	Beta_cells_a	Beta_cells_b	Beta_cells_c	Blood_b_A	Blood_b_B	Brain_stem	Cardiac_prog	Cardiomyocite	Cardiomyocite_Fem	Cardiomyocite_Male	Choroid_plexus	Colon_a	Colon_b	Cort_Neurons_a	Cort_Neurons_D16	Cort_Neurons_D24	Cort_Neurons_D4	Cort_Neurons_D8	Cortex_ab	Cortex_MPFr	Cortex_PreFront	Dentate_gyrus_a	Droot_ganglion_a	Duodenum_a	EpiSC	ESC_a	ESC_b	Fibroblast_ab	Fibroblast_Endom_a	Foregut	Front_Cortex_E20	Germ_cell_Male_A	Germ_cell_Male_B	Germ_cell_Male_C	Glioblastoma	Glomeruli_ab	Heart_A	Heart_Fem	Heart_L_Ventricle	Heart_Male	Hepatocytes_a
Tert	RnoINT0149699	chr1:32272157-32272257_-	101	NA	NA	NA	NA	NA	NA	NA	NA	NA	NA	NA	NA	NA	NA	NA	NA	NA	NA	NA	NA	NA	NA	NA	NA	11.11	16.81	NA	NA	NA	5.64	11.09	1.7	NA	NA	NA	14.82	NA	NA	NA	NA	0	NA	NA	NA	NA	9.09
Tert	RnoINT0149706	chr1:32265710-32270832_-	5123	NA	NA	NA	NA	NA	NA	NA	NA	NA	NA	NA	NA	NA	NA	NA	NA	NA	NA	NA	NA	NA	NA	NA	NA	NA	NA	NA	NA	NA	0	NA	3.51	NA	NA	NA	NA	NA	NA	NA	NA	0	NA	NA	NA	NA	3.45
Tert	RnoINT0149707	chr1:32264517-32265513_-	997	NA	NA	NA	NA	NA	NA	NA	NA	NA	NA	NA	NA	NA	NA	NA	NA	NA	21.94	NA	NA	NA	NA	NA	NA	NA	NA	14.41	NA	NA	5.92	3.98	7.2	NA	NA	NA	11.4	NA	NA	NA	NA	0	NA	NA	NA	NA	0
Tert	RnoINT0149708	chr1:32263721-32264335_-	615	NA	NA	NA	NA	NA	0	NA	NA	NA	NA	NA	NA	NA	NA	NA	NA	NA	NA	NA	NA	NA	NA	NA	NA	2.63	NA	NA	NA	NA	0	0.89	0.96	NA	NA	NA	NA	NA	NA	NA	NA	0	NA	NA	NA	NA	0
Tert	RnoINT0149709	chr1:32262855-32263540_-	686	NA	NA	NA	NA	NA	NA	NA	NA	NA	NA	NA	NA	NA	NA	NA	NA	NA	11.63	NA	NA	NA	NA	NA	NA	NA	NA	NA	NA	NA	2.44	0.99	2.88	NA	NA	NA	0	NA	NA	NA	NA	NA	NA	NA	NA	NA	0
Tert	RnoINT0149710	chr1:32261131-32262695_-	1565	NA	NA	NA	NA	NA	NA	NA	NA	0	NA	NA	NA	NA	NA	NA	NA	NA	NA	NA	NA	NA	NA	NA	NA	67.23	NA	NA	NA	NA	3.04	NA	16.93	8.85	NA	NA	11.7	NA	NA	NA	NA	0	NA	NA	NA	NA	0
Tert	RnoINT0149711	chr1:32260303-32261028_-	726	NA	NA	NA	NA	NA	NA	NA	NA	NA	NA	NA	NA	NA	NA	NA	NA	NA	15.41	NA	NA	NA	NA	NA	NA	53.97	NA	NA	NA	NA	10.32	5.76	30.81	0	NA	NA	NA	NA	NA	NA	NA	0	NA	NA	NA	NA	0
Tert	RnoINT0149712	chr1:32258180-32260216_-	2037	NA	NA	NA	NA	NA	NA	NA	NA	NA	NA	NA	NA	NA	NA	NA	NA	NA	16.49	NA	NA	NA	NA	NA	NA	35.59	30.35	NA	NA	NA	14.97	4.23	18.34	5.81	NA	NA	8.23	NA	NA	NA	NA	NA	NA	NA	NA	NA	3.05
Tert	RnoINT0149713	chr1:32257803-32258065_-	263	NA	NA	NA	NA	NA	NA	NA	NA	NA	NA	NA	NA	NA	NA	NA	NA	NA	NA	NA	NA	NA	NA	NA	NA	0	3.65	NA	NA	NA	0	2.22	5.26	NA	NA	NA	10.2	NA	NA	NA	NA	NA	NA	NA	NA	NA	1.8
Tert	RnoINT0149700	chr1:32256296-32257730_-	1435	NA	NA	NA	NA	NA	NA	NA	NA	NA	NA	NA	NA	NA	NA	NA	NA	NA	NA	NA	NA	NA	NA	NA	NA	13.8	0	NA	NA	NA	7.16	2.24	12.3	5.28	NA	NA	7.69	NA	NA	NA	NA	NA	NA	NA	NA	NA	2.88
Tert	RnoINT0149701	chr1:32254403-32256106_-	1704	NA	NA	NA	NA	NA	NA	NA	NA	NA	NA	NA	NA	NA	NA	NA	NA	NA	62.5	NA	NA	NA	NA	NA	NA	44	29.41	NA	NA	NA	8.57	7.25	30.98	NA	NA	NA	38.46	NA	NA	NA	NA	NA	NA	NA	NA	NA	8.57
Tert	RnoINT0149702	chr1:32253875-32254275_-	401	NA	NA	NA	NA	NA	0	NA	NA	NA	NA	NA	NA	NA	NA	NA	NA	NA	27.67	NA	NA	NA	NA	NA	NA	7.25	1.65	NA	NA	NA	11.05	3.15	11.02	NA	NA	NA	0	NA	NA	NA	NA	NA	NA	NA	NA	NA	4.93
Tert	RnoINT0149703	chr1:32252721-32253812_-	1092	NA	NA	NA	NA	NA	NA	NA	0	NA	NA	NA	NA	NA	NA	NA	0	NA	NA	NA	NA	NA	NA	NA	NA	5.41	0	NA	NA	NA	0	0.34	3.53	0	NA	NA	0	NA	NA	NA	NA	0	NA	NA	NA	NA	0
Tert	RnoINT0149704	chr1:32252410-32252595_-	186	NA	NA	NA	NA	NA	NA	NA	NA	NA	NA	NA	NA	NA	NA	NA	NA	NA	NA	NA	NA	NA	NA	NA	NA	3.55	3.67	NA	NA	NA	1.96	1.54	2.44	NA	NA	NA	6.85	NA	NA	NA	NA	26.54	NA	NA	NA	NA	NA
Tert	RnoINT0149705	chr1:32251818-32252271_-	454	NA	NA	NA	NA	NA	NA	NA	NA	NA	NA	NA	NA	NA	NA	NA	NA	NA	46.51	NA	NA	NA	NA	NA	NA	NA	30.77	NA	NA	NA	5	6.15	14.16	NA	NA	NA	7.25	NA	NA	NA	NA	22.58	NA	NA	NA	NA	1.83
Mus musculus
GENE	EVENT	COORD	LENGTH	Adrenal_a	Adrenal_b	Adrenal_c	Astrocytes	Bladder_a	Bladder_b	Bladder_c	BM_DM_a	BM_DM_b	Bone_marrow	Brain_Endothelium	Brown_Adipose	Cerebellum_a	Cerebellum_b	Cerebellum_c	CLP_a	CLP_b	CMP_a	CMP_b	CMP_c	Colon_a	Colon_b	Colon_c	Cortex_a	Cortex_b	Dermis_a	Dermis_b	Dermis_c	Embr_2C_a	Embr_2C_b	Embr_2C_c	Embr_4C_a	Embr_4C_b	Embr_8C_a	Embr_8C_b	Embr_Brain_E11_5	Embr_Brain_E14_5	Embr_Cortex_E17_5	Embr_Limb_E14_5	Embr_Liver_E14_5	Epidermis_a	Epidermis_b	Epidermis_c	Erythroblasts_a	Erythroblasts_b	ESC_CGR8
Tert	MmuINT0158999	chr13:73627249-73627350_+	102	2.21	NA	3.57	NA	0	0	NA	NA	NA	0	NA	NA	NA	NA	NA	NA	0	0	NA	NA	1.64	NA	0	NA	NA	NA	NA	NA	NA	NA	NA	NA	NA	NA	NA	1.01	3.85	1.49	1.48	4.35	NA	NA	NA	NA	NA	0.49
Tert	MmuINT0159006	chr13:73628675-73634151_+	5477	NA	NA	NA	NA	33.69	33.69	NA	NA	NA	NA	NA	NA	NA	NA	NA	NA	NA	NA	NA	NA	NA	NA	33.85	NA	NA	NA	NA	NA	NA	NA	NA	NA	NA	NA	NA	NA	NA	16.72	NA	NA	NA	NA	NA	NA	NA	4.37
Tert	MmuINT0159007	chr13:73634348-73635419_+	1072	NA	11.11	20.55	NA	NA	NA	NA	NA	NA	NA	NA	NA	64.71	NA	44	NA	90	26.43	NA	NA	67.21	NA	64.1	NA	NA	NA	NA	NA	NA	0	NA	NA	0	NA	NA	54.58	45.8	NA	43.24	43.53	NA	NA	NA	NA	NA	15.23
Tert	MmuINT0159008	chr13:73635601-73636356_+	756	2.04	8.22	2.58	NA	14.67	14.67	NA	NA	NA	23.39	NA	NA	7.59	NA	5.56	NA	5.12	9.38	NA	NA	4.2	NA	5.37	NA	NA	NA	NA	NA	NA	0	NA	NA	NA	NA	NA	NA	6.7	22.53	1.6	4.92	NA	NA	NA	NA	NA	8.53
Tert	MmuINT0159009	chr13:73636537-73637205_+	669	NA	3.23	8.19	NA	14.9	14.9	NA	NA	NA	NA	NA	NA	21.74	NA	27.27	NA	20	12.99	NA	22.22	NA	NA	13.85	NA	NA	NA	NA	NA	NA	0	NA	NA	NA	NA	NA	4.4	NA	40.2	NA	1.59	NA	NA	NA	NA	NA	11.06
Tert	MmuINT0159010	chr13:73637365-73639155_+	1791	14.32	NA	10.96	NA	NA	NA	NA	NA	NA	40.68	NA	NA	NA	NA	NA	NA	12.33	9.1	NA	NA	21.52	NA	17.01	NA	NA	NA	NA	NA	NA	0	NA	0	NA	NA	NA	NA	18.09	21.97	12.23	14.63	NA	NA	NA	NA	NA	12.78
Tert	MmuINT0159011	chr13:73639258-73639985_+	728	24.77	26.7	31.16	NA	14.47	14.47	72.76	NA	NA	NA	NA	NA	NA	NA	62.96	13.93	27.42	13.22	NA	40.48	24.06	23.29	26.95	NA	NA	NA	NA	NA	NA	0	NA	NA	NA	NA	NA	23.48	21.26	31.64	22.32	23.79	NA	NA	NA	NA	NA	12.43
Tert	MmuINT0159012	chr13:73640072-73641975_+	1904	NA	NA	19.34	NA	11.03	11.03	NA	NA	NA	31.34	NA	NA	NA	NA	NA	NA	29.04	13.53	NA	NA	10.93	8.09	7.77	NA	NA	NA	NA	NA	NA	0	NA	0	NA	NA	NA	17.5	12.21	27.92	NA	7.84	NA	NA	NA	NA	NA	12.38
Tert	MmuINT0159013	chr13:73642090-73642364_+	275	5.56	NA	1.07	NA	0	0	NA	NA	NA	NA	NA	NA	NA	NA	58.23	NA	5.26	2.83	NA	NA	0	NA	0	NA	NA	NA	NA	NA	NA	0	NA	NA	NA	NA	NA	2.74	4.32	6.68	3.61	4.94	NA	NA	NA	NA	NA	2.84
Tert	MmuINT0159000	chr13:73642437-73644248_+	1812	6.05	NA	1.08	NA	3.35	3.35	NA	NA	NA	NA	NA	NA	NA	NA	NA	NA	3.32	4.68	NA	NA	6.3	0	5.41	NA	NA	NA	NA	NA	NA	0	NA	NA	NA	NA	NA	1.41	7.61	3.55	2.44	4.47	NA	NA	NA	NA	NA	2.17
Tert	MmuINT0159001	chr13:73644438-73646180_+	1743	2.08	NA	11.69	NA	15.56	15.56	NA	NA	NA	NA	NA	NA	NA	NA	NA	0	3.45	0	NA	NA	12.2	NA	8.57	NA	NA	NA	NA	NA	NA	NA	NA	0	NA	NA	NA	NA	4.11	16.13	8.7	0	NA	NA	NA	NA	NA	2.19
Tert	MmuINT0159002	chr13:73646308-73646776_+	469	2.07	8.97	10.89	NA	8.35	8.35	NA	NA	NA	NA	NA	NA	NA	NA	NA	0	7.59	7.05	0	NA	1.33	0	3.29	NA	NA	NA	NA	NA	NA	0	NA	0	NA	NA	NA	2.43	3.15	4.66	4.95	0	NA	NA	NA	NA	NA	1.2
Tert	MmuINT0159003	chr13:73646839-73647946_+	1108	2.17	0	0.52	NA	0	0	NA	NA	NA	NA	NA	NA	NA	NA	NA	0	0	0	0	NA	3.81	0	0	NA	NA	NA	NA	NA	NA	0	NA	0	NA	NA	NA	2.29	0.41	0	1.34	1.27	NA	NA	NA	NA	NA	0.93
Tert	MmuINT0159004	chr13:73648072-73648287_+	216	4.1	NA	0	NA	0	0	NA	NA	NA	NA	NA	NA	NA	NA	NA	NA	4	0	NA	NA	0	0	0	NA	NA	NA	NA	NA	NA	0	NA	0	NA	NA	NA	0.76	0.28	3.78	0.35	0	NA	NA	NA	NA	NA	0
Tert	MmuINT0159005	chr13:73648417-73648909_+	493	NA	5.41	2.84	NA	15.52	15.52	NA	NA	NA	NA	NA	NA	7.69	NA	5.56	0	5.26	0	NA	NA	19.31	6.76	3.23	NA	NA	NA	NA	NA	NA	0	NA	0	NA	NA	0	12.55	2.93	6.67	4.69	1.64	NA	NA	NA	NA	NA	0.91
Bos taurus
GENE	EVENT	COORD	LENGTH	Adipose_a	Adipose_b	Adipose_C	Bone_marrow	Brain_b	Brain_c	Brain_Cortex_a	Brain_Hypoth	Brain_Pituitary_a	Brain_Pituitary_b	Brain_SME	Colon_c	Colon_Intestine	Embr_10d_c	Embr_13d_c	Embr_16C_a	Embr_16d_c	Embr_19d_c	Embr_4C_a	Embr_7d_c	Embr_8C_a	Embr_8C_b	Embr_Blastocyst_a	Embr_Blastocyst_e	Embr_Brain_Dienc	Embr_ICM	Embr_TE	Endometrium_a	Heart_c	Kidney_a	Kidney_b	Kidney_C	Liver_a	Liver_b	Liver_c	Lung	LymphNode_a	Muscle_b	Muscle_biceps	Muscle_c	Muscle_LDM	Oocyte_GV_a	Oocyte_GV_b	Oocyte_MII_a	Oocyte_MII_b	Oocyte_MII_c
TERT	BtaINT0147019	chr20:71263506-71263610_+	105	NA	NA	NA	NA	NA	NA	NA	NA	NA	NA	NA	5.69	4.49	NA	NA	NA	NA	NA	NA	NA	NA	3.04	NA	NA	NA	NA	NA	NA	NA	80.7	NA	NA	NA	NA	NA	NA	NA	NA	NA	NA	NA	NA	NA	NA	NA	NA
TERT	BtaINT0147027	chr20:71264944-71266988_+	2045	NA	NA	NA	NA	0	NA	NA	NA	NA	NA	NA	0	NA	NA	5.96	NA	NA	2.51	NA	NA	NA	6.52	NA	NA	NA	NA	NA	NA	NA	29.3	13.86	NA	NA	NA	NA	NA	NA	NA	NA	NA	NA	NA	0	NA	NA	NA
TERT	BtaINT0147028	chr20:71267185-71268137_+	953	NA	NA	NA	NA	NA	NA	NA	NA	0	0	6.25	8.94	1.27	NA	10	NA	NA	7.14	NA	NA	NA	4.16	NA	NA	NA	NA	NA	0	NA	33.33	14.29	NA	NA	NA	NA	NA	0	NA	NA	NA	NA	NA	0	NA	NA	NA
TERT	BtaINT0147029	chr20:71268319-71269474_+	1156	NA	NA	NA	NA	NA	NA	NA	NA	8.12	NA	0	11.51	5.41	NA	34.28	NA	NA	29.72	NA	NA	NA	3.43	NA	NA	NA	NA	NA	0	NA	40.98	20.48	22.74	NA	NA	NA	NA	0	NA	NA	NA	NA	NA	3.03	NA	NA	NA
TERT	BtaINT0147030	chr20:71269655-71270233_+	579	NA	NA	NA	NA	0	NA	NA	NA	0	0	0	0	0	8.33	NA	NA	NA	NA	NA	NA	NA	1.15	NA	NA	NA	NA	NA	0	NA	25	8.11	4	NA	NA	NA	NA	0	NA	NA	NA	NA	NA	0	NA	NA	NA
TERT	BtaINT0147031	chr20:71270390-71272934_+	2545	NA	NA	NA	NA	NA	NA	NA	0	19.84	NA	21.92	13.27	4.81	NA	34.65	NA	NA	34.36	NA	NA	NA	2.11	NA	NA	NA	NA	NA	14.03	NA	42.11	18.77	NA	NA	NA	NA	NA	12.99	NA	NA	NA	NA	NA	0	NA	NA	NA
TERT	BtaINT0147032	chr20:71273031-71273432_+	402	NA	NA	NA	NA	0	3.7	NA	0	2.22	5.66	6.67	7.94	4.35	4	0	NA	NA	0	NA	NA	NA	0.81	NA	NA	0	NA	NA	0	NA	24.32	12.5	5.88	NA	NA	NA	0	12.5	NA	NA	NA	NA	NA	0	NA	NA	NA
TERT	BtaINT0147033	chr20:71274162-71274553_+	392	NA	NA	NA	NA	NA	NA	NA	NA	NA	NA	100	100	NA	NA	NA	NA	NA	NA	NA	NA	NA	NA	NA	NA	NA	NA	NA	NA	NA	NA	100	NA	NA	NA	NA	NA	NA	NA	NA	NA	NA	NA	NA	NA	NA	NA
TERT	BtaINT0147020	chr20:71274671-71275124_+	454	NA	NA	NA	NA	18.23	12.42	NA	NA	25.35	3.7	39.6	18.34	NA	4.29	35.22	NA	NA	36.57	NA	39.12	NA	6.51	NA	NA	30.16	NA	NA	12.99	NA	NA	NA	29.64	NA	NA	NA	0	9.19	NA	NA	NA	NA	NA	0	NA	NA	NA
TERT	BtaINT0147021	chr20:71275197-71275583_+	387	NA	NA	NA	NA	88.6	100	17.37	NA	85.67	83.98	80.54	87.42	78.97	NA	NA	NA	NA	NA	NA	18.02	NA	13.01	NA	NA	NA	NA	NA	77.1	NA	97.56	94.31	100	NA	70.59	NA	100	79.21	NA	NA	NA	NA	NA	3.71	NA	NA	NA
TERT	BtaINT0147022	chr20:71275773-71276778_+	1006	NA	NA	NA	NA	18.75	NA	NA	0	7.69	15.79	12.68	NA	7.55	NA	30	NA	NA	22.22	NA	NA	NA	3.45	NA	NA	4.76	NA	NA	8.33	NA	NA	NA	21.43	NA	NA	NA	NA	11.11	NA	NA	NA	NA	NA	5.88	NA	NA	NA
TERT	BtaINT0147023	chr20:71276906-71278325_+	1420	NA	NA	NA	NA	NA	NA	NA	NA	0	NA	1.49	1.43	5.88	0	0	NA	NA	0	NA	NA	NA	0	NA	NA	0	NA	NA	2.33	NA	NA	NA	3.23	NA	NA	NA	NA	0	NA	NA	NA	NA	NA	0	NA	NA	NA
TERT	BtaINT0147024	chr20:71278388-71278877_+	490	NA	NA	NA	NA	NA	NA	NA	NA	0	4	0	1.64	2.8	NA	NA	NA	NA	NA	NA	NA	NA	0	NA	NA	NA	NA	NA	1.89	NA	NA	52.83	23.08	NA	NA	NA	NA	3.03	NA	NA	NA	NA	NA	0	NA	NA	NA
TERT	BtaINT0147025	chr20:71279003-71279292_+	290	NA	NA	NA	NA	4.63	NA	NA	18.08	NA	3.23	10.39	4.29	4.27	NA	NA	NA	NA	NA	NA	NA	NA	1.37	NA	NA	NA	NA	NA	11.62	NA	53.68	67.15	35.41	NA	NA	NA	NA	0	NA	NA	NA	NA	NA	NA	NA	NA	NA
TERT	BtaINT0147026	chr20:71279431-71279807_+	377	NA	NA	NA	0	NA	4	NA	NA	NA	NA	39.08	28.21	NA	NA	46.09	NA	NA	45.38	NA	NA	NA	1.33	NA	NA	NA	NA	NA	26.09	NA	72.07	51.37	29.35	NA	NA	NA	NA	NA	NA	NA	NA	NA	NA	NA	NA	NA	NA
Monodelphis domestica
GENE	EVENT	COORD	LENGTH	Adipose_h	Blood_g	Brain_Fem_ak	Brain_gh	Brain_Male_akl	Cerebellum_K	Colon_h	Diaphragm_h	Ear_Pinna_h	Embr_9_12dpc_gh	Embr_Brain_13dpc_ab	Embr_Brain_13dpc_cde	Embr_Brain_13dpc_fgh	Endom_Preg_a	EndomStrFibrobl_ab	ExtraEmbr_13dpc_ab	ExtraEmbr_13dpc_cde	ExtraEmbr_13dpc_fgh	Eye_h	ForeLimb_Early_ab	ForeLimb_Late_a	Full_Newborn_12dpp_h	Full_Newborn_1dpp_h	Full_Newborn_25dpp_h	Heart_gh	Heart_k	Intestine_h	Kidney_ghk	Liver_ghi	Liver_k	Lung_gh	Muscle_gh	Ovary_M	Pancreas_h	Placenta_13dpc_klm	Spermatids_ab	Spermatocytes_ab	Spleen_h	Stomach_h	Testis_a	Testis_M	Thyroid_h	Tongue_h	Uterus_a
TERT	MdoINT0140819	chr3:91792738-91794416_-	1679	NA	NA	NA	NA	NA	NA	NA	NA	NA	0	0	0	0	NA	NA	NA	NA	NA	NA	1.08	0	NA	NA	NA	NA	NA	NA	NA	NA	NA	NA	NA	NA	NA	NA	NA	NA	NA	NA	NA	65.52	NA	NA	NA
TERT	MdoINT0140828	chr3:91791979-91792251_-	273	NA	NA	NA	NA	NA	NA	NA	NA	NA	80.93	100	87.89	88.45	NA	NA	NA	NA	83.83	NA	100	92.96	NA	NA	NA	NA	NA	NA	NA	NA	NA	NA	NA	58.58	NA	NA	NA	NA	NA	NA	NA	NA	NA	NA	100
TERT	MdoINT0140829	chr3:91791141-91791368_-	228	NA	NA	NA	NA	NA	NA	NA	NA	NA	85.97	100	88.29	82.13	NA	NA	NA	NA	NA	NA	100	93.6	NA	NA	NA	NA	NA	NA	NA	NA	NA	NA	NA	NA	NA	NA	NA	NA	NA	NA	NA	NA	NA	NA	NA
TERT	MdoINT0140830	chr3:91790336-91790846_-	511	NA	NA	NA	NA	NA	NA	NA	NA	NA	0	1.89	0	1.38	NA	NA	NA	NA	NA	NA	2.13	0	NA	NA	NA	NA	NA	NA	NA	NA	NA	NA	NA	0	NA	NA	NA	NA	NA	NA	NA	NA	NA	NA	NA
TERT	MdoINT0140831	chr3:91786517-91790139_-	3623	NA	NA	NA	NA	NA	NA	NA	NA	NA	0	0	0	0	NA	NA	NA	NA	NA	NA	0.92	1.12	NA	NA	NA	NA	NA	NA	NA	NA	NA	NA	NA	NA	NA	NA	NA	NA	NA	NA	NA	NA	NA	NA	NA
TERT	MdoINT0140832	chr3:91775176-91786293_-	11118	NA	NA	NA	NA	NA	NA	NA	NA	NA	NA	NA	NA	NA	NA	NA	NA	NA	NA	NA	NA	NA	NA	NA	NA	NA	NA	NA	NA	NA	NA	NA	NA	NA	NA	NA	NA	NA	NA	NA	NA	NA	NA	NA	NA
TERT	MdoINT0140833	chr3:91773750-91775013_-	1264	NA	NA	NA	NA	NA	NA	NA	NA	NA	0	0	0	1.45	NA	NA	NA	NA	NA	NA	0	1.27	NA	NA	NA	NA	NA	NA	NA	NA	NA	NA	NA	0	NA	NA	NA	NA	NA	NA	46.39	NA	NA	NA	NA
TERT	MdoINT0140834	chr3:91772607-91773587_-	981	NA	NA	NA	NA	NA	NA	NA	NA	NA	2.29	0	0	0	NA	NA	NA	NA	NA	NA	0.78	0.78	NA	NA	NA	NA	NA	NA	NA	NA	NA	NA	NA	0	NA	NA	46.77	50.15	NA	NA	47.75	NA	NA	NA	NA
TERT	MdoINT0140820	chr3:91768190-91769724_-	1535	NA	NA	NA	NA	NA	NA	NA	NA	NA	0	0	0	0	NA	NA	NA	NA	NA	NA	0	0	NA	NA	NA	NA	NA	NA	NA	NA	NA	NA	NA	0	NA	NA	0	0	NA	NA	1.09	0.18	NA	NA	NA
TERT	MdoINT0140821	chr3:91764970-91768075_-	3106	NA	NA	NA	NA	NA	NA	0	NA	NA	6.85	0	0	0	NA	NA	NA	NA	0	NA	0	0	0	0	0	0	NA	4	4.35	NA	NA	NA	NA	0	NA	NA	0	0	4.76	NA	2.51	NA	NA	NA	NA
TERT	MdoINT0140822	chr3:91763204-91764897_-	1694	NA	NA	NA	NA	NA	NA	2.33	NA	NA	6.02	0	0	2.44	NA	NA	NA	NA	NA	NA	0	0	0	10	NA	0	NA	NA	NA	NA	NA	NA	NA	5.26	NA	NA	0	0.2	25	NA	3.61	NA	NA	NA	5.26
TERT	MdoINT0140823	chr3:91757488-91763014_-	5527	NA	NA	NA	NA	NA	NA	0	NA	NA	1.28	0	1.8	0	NA	NA	NA	0	0	NA	1.47	3.34	6.07	18.01	4.79	0	0	NA	10	NA	NA	NA	NA	1.64	NA	NA	0.11	0.11	0	NA	NA	0.24	NA	NA	3.28
TERT	MdoINT0140824	chr3:91755432-91757360_-	1929	NA	NA	NA	NA	NA	NA	0	0	0	1.23	NA	3.45	3.94	NA	NA	NA	NA	NA	NA	2.27	0	0	NA	NA	0	NA	NA	0	NA	NA	NA	NA	0	NA	NA	0.18	0.1	0	NA	2.37	0.27	NA	NA	NA
TERT	MdoINT0140825	chr3:91752905-91755369_-	2465	NA	NA	NA	54.1	NA	NA	NA	3.78	3.78	9.48	7.28	5.16	1.6	NA	NA	NA	NA	4.5	NA	4.68	4.11	23.91	NA	23.91	4.65	NA	NA	33.96	NA	NA	NA	NA	3.26	NA	NA	0	0	17.87	NA	5.93	0.81	17.32	0	26.12
TERT	MdoINT0140826	chr3:91749679-91752779_-	3101	NA	NA	NA	6.25	NA	NA	NA	0	10.08	6.16	0	0.73	2.28	NA	NA	NA	0	3.45	NA	1.49	2.83	1.5	19.47	4.23	2.56	NA	4.35	8.04	NA	NA	0	NA	3.33	NA	NA	0	0	6.76	NA	NA	0.69	NA	NA	NA
TERT	MdoINT0140827	chr3:91746486-91749540_-	3055	NA	NA	NA	2.4	NA	NA	0	0	3.63	0.77	0	0	0	NA	NA	NA	NA	0	NA	0.7	1.21	1.54	0	3.04	0	NA	7.81	NA	NA	NA	10.14	5.9	6.16	5.9	NA	0	0.07	6.03	5.34	1.38	0.18	8.15	NA	0
[truncated: 105 more columns]
