# Supplementary material for: Nuclear compartmentalization of TERT mRNA and TUG1 lncRNA is driven by intron retention
Source: Nat Commun. 2021 Jun 3;12:3308. doi: 10.1038/s41467-021-23221-w (PMC8175569; doi:10.1038/s41467-021-23221-w)
Supplement: Supplementary file 5 — Supplementary data 3 [file 41467_2021_23221_MOESM5_ESM.xlsx]

## Sheet: Extended_data_Table_4
GENE	EnsemblGeneID	GeneType	mES.maxPIR	mES.COORD.maxPIR	mES.minPIR	iPS.maxPIR	iPS.COORD.maxPIR	iPS.minPIR
Gnai3	ENSMUSG00000000001	coding	0.5	chr3:108109613-108111934	0.1	0.4	chr3:108109613-108111934	0
Pbsn	ENSMUSG00000000003	coding	NA	NA	NA	NA	NA	NA
Cdc45	ENSMUSG00000000028	coding	5.4	chr16:18780574-18781895	0	5.1	chr16:18780574-18781895	0
H19	ENSMUSG00000000031	lncRNA	1.3	chr7:142576331-142576408	0	0.3	chr7:142576748-142576828	0.1
Scml2	ENSMUSG00000000037	coding	NA	NA	NA	0.5	chrX:161246368-161256565	0
Apoh	ENSMUSG00000000049	coding	NA	NA	NA	NA	NA	NA
Narf	ENSMUSG00000000056	coding	1.3	chr11:121250918-121252680	0	2.1	chr11:121250918-121252680	0
Cav2	ENSMUSG00000000058	coding	NA	NA	NA	1.5	chr6:17281511-17281894	0
Klf6	ENSMUSG00000000078	coding	2.7	chr13:5861843-5864767	1.8	0.7	chr13:5866763-5867231	0.2
Scmh1	ENSMUSG00000000085	coding	4.1	chr4:120525064-120528155	0	3.2	chr4:120462156-120463074	0
Cox5a	ENSMUSG00000000088	coding	0.3	chr9:57531793-57532281	0.1	0.2	chr9:57531793-57532281	0
Tbx2	ENSMUSG00000000093	coding	NA	NA	NA	NA	NA	NA
Tbx4	ENSMUSG00000000094	coding	NA	NA	NA	NA	NA	NA
Zfy2	ENSMUSG00000000103	coding	NA	NA	NA	NA	NA	NA
Ngfr	ENSMUSG00000000120	coding	2.2	chr11:95574444-95577973	0	1.6	chr11:95581095-95587483	0
Wnt3	ENSMUSG00000000125	coding	NA	NA	NA	3.3	chr11:103811594-103812280	0.8
Wnt9a	ENSMUSG00000000126	coding	NA	NA	NA	NA	NA	NA
Fer	ENSMUSG00000000127	coding	1.2	chr17:64037665-64078851	0	1.3	chr17:64037665-64078851	0
Xpo6	ENSMUSG00000000131	coding	22.2	chr7:126129638-126131025	0	18.5	chr7:126129638-126131025	0
Tfe3	ENSMUSG00000000134	coding	3.3	chrX:7772597-7773493	1.9	3.5	chrX:7767685-7769429	1.3
Axin2	ENSMUSG00000000142	coding	4.4	chr11:108920562-108923151	0	6.2	chr11:108920562-108923151	0
Brat1	ENSMUSG00000000148	coding	16.1	chr5:140712878-140713052	0	8.6	chr5:140712878-140713052	0
Gna12	ENSMUSG00000000149	coding	1	chr5:140762641-140785396	0	1.4	chr5:140762641-140785396	0
Slc22a18	ENSMUSG00000000154	coding	NA	NA	NA	NA	NA	NA
Itgb2l	ENSMUSG00000000157	coding	NA	NA	NA	NA	NA	NA
Igsf5	ENSMUSG00000000159	coding	NA	NA	NA	NA	NA	NA
Pih1d2	ENSMUSG00000000167	coding	NA	NA	NA	23.1	chr9:50618650-50619754	23.1
Dlat	ENSMUSG00000000168	coding	1.7	chr9:50645107-50649631	0.1	0.9	chr9:50638084-50640223	0
Sdhd	ENSMUSG00000000171	coding	1.8	chr9:50598906-50600547	0.3	1.1	chr9:50598906-50600547	0.2
Fgf23	ENSMUSG00000000182	coding	NA	NA	NA	NA	NA	NA
Fgf6	ENSMUSG00000000183	coding	NA	NA	NA	NA	NA	NA
Ccnd2	ENSMUSG00000000184	coding	NA	NA	NA	1.9	chr6:127146183-127148663	0
Gpr107	ENSMUSG00000000194	coding	2.5	chr2:31209151-31210448	0	10	chr2:31209151-31210448	0
Nalcn	ENSMUSG00000000197	coding	NA	NA	NA	NA	NA	NA
Btbd17	ENSMUSG00000000202	coding	NA	NA	NA	7.1	chr11:114792523-114793849	7.1
Slfn4	ENSMUSG00000000204	coding	NA	NA	NA	NA	NA	NA
Th	ENSMUSG00000000214	coding	NA	NA	NA	NA	NA	NA
Ins2	ENSMUSG00000000215	coding	NA	NA	NA	NA	NA	NA
Scnn1g	ENSMUSG00000000216	coding	NA	NA	NA	NA	NA	NA
Drp2	ENSMUSG00000000223	coding	NA	NA	NA	NA	NA	NA
Tspan32	ENSMUSG00000000244	coding	17.3	chr7:143011109-143014958	2.2	NA	NA	NA
Lhx2	ENSMUSG00000000247	coding	NA	NA	NA	NA	NA	NA
Clec2g	ENSMUSG00000000248	coding	NA	NA	NA	NA	NA	NA
Gmpr	ENSMUSG00000000253	coding	5.6	chr13:45542639-45545872	0	1.3	chr13:45514515-45516998	0
Glra1	ENSMUSG00000000263	coding	NA	NA	NA	NA	NA	NA
Mid2	ENSMUSG00000000266	coding	NA	NA	NA	NA	NA	NA
Trim25	ENSMUSG00000000275	coding	4.3	chr11:89015818-89016194	0	4.5	chr11:89015191-89015532	0.1
Dgke	ENSMUSG00000000276	coding	23.6	chr11:89050477-89050668	2	13.9	chr11:89044312-89048888	1.3
Scpep1	ENSMUSG00000000278	coding	1.9	chr11:88935952-88937013	0	0.8	chr11:88935952-88937013	0
Mnt	ENSMUSG00000000282	coding	2.5	chr11:74831402-74836362	0.3	1.8	chr11:74842354-74842550	0
Itgb2	ENSMUSG00000000290	coding	NA	NA	NA	NA	NA	NA
Hddc2	ENSMUSG00000000295	coding	1	chr10:31316396-31320267	0.1	1.9	chr10:31316396-31320267	0.2
Tpd52l1	ENSMUSG00000000296	coding	14.2	chr10:31341179-31346610	0	11.1	chr10:31332970-31338184	0
Pemt	ENSMUSG00000000301	coding	2.2	chr11:59976985-59983442	2.2	0.9	chr11:59976985-59983442	0.9
Cdh1	ENSMUSG00000000303	coding	0.5	chr8:106665525-106666186	0	1.1	chr8:106603543-106604286	0
Cdh4	ENSMUSG00000000305	coding	NA	NA	NA	NA	NA	NA
Ckmt1	ENSMUSG00000000308	coding	3.1	chr2:121359002-121359578	0	6.5	chr2:121359002-121359578	0
Bcl6b	ENSMUSG00000000317	coding	NA	NA	NA	21.4	chr11:70228710-70228980	0
Clec10a	ENSMUSG00000000318	coding	NA	NA	NA	NA	NA	NA
Alox12	ENSMUSG00000000320	coding	1.7	chr11:70251594-70252397	0	NA	NA	NA
Arvcf	ENSMUSG00000000325	coding	17.5	chr16:18405222-18405606	0	14.6	chr16:18405222-18405606	0
Comt	ENSMUSG00000000326	coding	2.1	chr16:18411321-18411689	0.4	3.5	chr16:18411958-18426355	0.3
Rtca	ENSMUSG00000000339	coding	2.6	chr3:116495695-116497589	0.2	1.1	chr3:116495695-116497589	0
Dbt	ENSMUSG00000000340	coding	1.8	chr3:116534867-116539088	0	0.8	chr3:116546366-116548032	0
Dazap2	ENSMUSG00000000346	coding	1.6	chr15:100618171-100619367	0.4	0.6	chr15:100618171-100619367	0.2
Mcts1	ENSMUSG00000000355	coding	7	chrX:38606073-38611765	0.2	6.4	chrX:38606073-38611765	0
Rem1	ENSMUSG00000000359	coding	NA	NA	NA	NA	NA	NA
Rnf17	ENSMUSG00000000365	coding	41	chr14:56487078-56493117	0	42.9	chr14:56487078-56493117	0
Trappc10	ENSMUSG00000000374	coding	23.9	chr10:78188951-78193358	0	12.3	chr10:78188951-78193358	0
Ccm2	ENSMUSG00000000378	coding	1.9	chr11:6585218-6589431	0	0.9	chr11:6585218-6589431	0
Wap	ENSMUSG00000000381	coding	NA	NA	NA	NA	NA	NA
Tbrg4	ENSMUSG00000000384	coding	7.8	chr11:6625214-6625964	0.8	3.5	chr11:6624284-6625148	0.2
Tmprss2	ENSMUSG00000000385	coding	NA	NA	NA	NA	NA	NA
Mx1	ENSMUSG00000000386	pseudogene	NA	NA	NA	0	chr16:97455644-97456221	0
Fap	ENSMUSG00000000392	coding	NA	NA	NA	NA	NA	NA
Gcg	ENSMUSG00000000394	coding	NA	NA	NA	NA	NA	NA
Ndufa9	ENSMUSG00000000399	coding	0.3	chr6:126836322-126840497	0	0.3	chr6:126836322-126840497	0
Egfl6	ENSMUSG00000000402	coding	7	chrX:166527580-166531971	0	NA	NA	NA
Lck	ENSMUSG00000000409	coding	2.2	chr4:129555719-129555852	0.8	2.5	chr4:129551871-129551947	0
Tssk3	ENSMUSG00000000411	coding	NA	NA	NA	NA	NA	NA
Cttnbp2	ENSMUSG00000000416	coding	NA	NA	NA	NA	NA	NA
Galnt1	ENSMUSG00000000420	coding	1.3	chr18:24282237-24284709	0	1.3	chr18:24282237-24284709	0
Myf5	ENSMUSG00000000435	coding	NA	NA	NA	NA	NA	NA
Mkrn2	ENSMUSG00000000439	coding	2.7	chr6:115613542-115614574	0.2	1.4	chr6:115609710-115610518	0
Pparg	ENSMUSG00000000440	coding	NA	NA	NA	NA	NA	NA
Raf1	ENSMUSG00000000441	coding	10.8	chr6:115620328-115621815	0	9.8	chr6:115620328-115621815	0
2020-09-01	ENSMUSG00000000486	coding	7	chr7:127217743-127217970	1	8.3	chr7:127215970-127216689	0.6
Pdgfb	ENSMUSG00000000489	coding	NA	NA	NA	2.9	chr15:79997705-80000328	0
Acvrl1	ENSMUSG00000000530	coding	NA	NA	NA	5.6	chr15:101136228-101136983	0
Grasp	ENSMUSG00000000531	coding	4.5	chr15:101224545-101226913	0.4	2.7	chr15:101226964-101228831	0
Acvr1b	ENSMUSG00000000532	coding	3	chr15:101209211-101210736	0	3.5	chr15:101195058-101198783	0.5
Tom1l2	ENSMUSG00000000538	coding	NA	NA	NA	0.8	chr11:60230242-60231100	0.8
Gpa33	ENSMUSG00000000544	coding	6.6	chr1:166157669-166163772	0.4	7	chr1:166157669-166163772	0.2
Zfp385a	ENSMUSG00000000552	coding	3.4	chr15:103315457-103315626	1.4	3.7	chr15:103315226-103315360	0.3
Itga5	ENSMUSG00000000555	coding	4.4	chr15:103353783-103354046	0	2.2	chr15:103356122-103356315	0
Gabra2	ENSMUSG00000000560	coding	NA	NA	NA	NA	NA	NA
Wdr77	ENSMUSG00000000561	coding	8.7	chr3:105965874-105966356	0.4	5	chr3:105965153-105965764	0
Adora3	ENSMUSG00000000562	coding	NA	NA	NA	NA	NA	NA
Atp5f1	ENSMUSG00000000563	coding	0.6	chr3:105954182-105955895	0.1	0.2	chr3:105958899-105959147	0
Sox9	ENSMUSG00000000567	coding	NA	NA	NA	NA	NA	NA
Hnrnpd	ENSMUSG00000000568	coding	2.2	chr5:99967388-99976533	0.1	1.3	chr5:99967388-99976533	0
C1d	ENSMUSG00000000581	coding	1.1	chr11:17263676-17263950	0.3	0.6	chr11:17263676-17263950	0.1
Gm2a	ENSMUSG00000000594	coding	0.4	chr11:55098245-55103586	0	0	chr11:55098245-55103586	0
Krit1	ENSMUSG00000000600	coding	9	chr5:3822244-3823633	0	9	chr5:3822244-3823633	0
Clcn4	ENSMUSG00000000605	coding	0	chr7:7287863-7288874	0	16.7	chr7:7290586-7291410	0
Vmn2r88	ENSMUSG00000000606	coding	NA	NA	NA	NA	NA	NA
Grm6	ENSMUSG00000000617	coding	NA	NA	NA	NA	NA	NA
Sema4f	ENSMUSG00000000627	coding	NA	NA	NA	NA	NA	NA
Hk2	ENSMUSG00000000628	coding	1.7	chr6:82729701-82730767	0	0.5	chr6:82731148-82732100	0
Myo18a	ENSMUSG00000000631	coding	4.2	chr11:77778315-77817618	0	5.4	chr11:77778315-77817618	0
Sez6	ENSMUSG00000000632	coding	NA	NA	NA	NA	NA	NA
Haao	ENSMUSG00000000673	coding	NA	NA	NA	NA	NA	NA
Cd52	ENSMUSG00000000682	coding	NA	NA	NA	NA	NA	NA
Abhd15	ENSMUSG00000000686	coding	NA	NA	NA	NA	NA	NA
Hoxb6	ENSMUSG00000000690	coding	NA	NA	NA	NA	NA	NA
Loxl3	ENSMUSG00000000693	coding	NA	NA	NA	2.7	chr6:83048759-83048868	0
Btn1a1	ENSMUSG00000000706	coding	NA	NA	NA	NA	NA	NA
Kat2b	ENSMUSG00000000708	coding	6.9	chr17:53663650-53665405	0	5.1	chr17:53663650-53665405	0
Rab5b	ENSMUSG00000000711	coding	7.1	chr10:128681480-128682823	0	4.9	chr10:128681480-128682823	0
Cryba1	ENSMUSG00000000724	coding	NA	NA	NA	NA	NA	NA
Dnmt3l	ENSMUSG00000000730	coding	3.6	chr10:78052884-78053928	0	2.9	chr10:78052884-78053928	0
Aire	ENSMUSG00000000731	coding	94	chr10:78034708-78035656	0	97.2	chr10:78034708-78035656	1.1
Icosl	ENSMUSG00000000732	coding	23.1	chr10:78071280-78071737	0	26	chr10:78077174-78077892	2
Spg7	ENSMUSG00000000738	coding	7.8	chr8:123079540-123079968	0.2	6.9	chr8:123080132-123080636	0.2
Sult5a1	ENSMUSG00000000739	coding	0	chr8:123143147-123145341	0	3.5	chr8:123143147-123145341	3.5
Rpl13	ENSMUSG00000000740	coding	0.7	chr8:123102987-123103182	0.1	0.2	chr8:123102987-123103182	0
Chmp1a	ENSMUSG00000000743	coding	4.7	chr8:123209099-123210215	0.4	6	chr8:123209099-123210215	0.1
Rpa1	ENSMUSG00000000751	coding	1.1	chr11:75328762-75340289	0.1	0.9	chr11:75328762-75340289	0
Serpinf1	ENSMUSG00000000753	coding	NA	NA	NA	0.3	chr11:75415125-75415574	0
Tubgcp3	ENSMUSG00000000759	coding	10.8	chr8:12648788-12649689	0	6.9	chr8:12637803-12639525	0
Oprm1	ENSMUSG00000000766	coding	NA	NA	NA	NA	NA	NA
Polr3d	ENSMUSG00000000776	coding	7.5	chr14:70443121-70443332	0.8	3.5	chr14:70439871-70440013	0.3
Tcf7	ENSMUSG00000000782	coding	31.9	chr11:52253963-52256257	0.3	8.7	chr11:52257804-52258852	0
Ddx3x	ENSMUSG00000000787	coding	1.2	chrX:13289540-13289836	0.3	0.7	chrX:13289540-13289836	0.1
Il12rb1	ENSMUSG00000000791	coding	NA	NA	NA	NA	NA	NA
Slc5a5	ENSMUSG00000000792	coding	NA	NA	NA	13.3	chr8:70883969-70884920	5.6
Kcnn3	ENSMUSG00000000794	coding	NA	NA	NA	NA	NA	NA
Usp32	ENSMUSG00000000804	coding	3.5	chr11:84987362-84988333	0	4.1	chr11:85032224-85036521	0
Car4	ENSMUSG00000000805	coding	NA	NA	NA	5.6	chr11:84963494-84964092	1
Txnrd3	ENSMUSG00000000811	coding	5.9	chr6:89669975-89672170	0	5.2	chr6:89661602-89663076	0
Fasl	ENSMUSG00000000817	coding	NA	NA	NA	NA	NA	NA
Zfp512b	ENSMUSG00000000823	coding	66.4	chr2:181589960-181590052	0	67.8	chr2:181589960-181590052	0
Dnajc5	ENSMUSG00000000826	coding	2.3	chr2:181548842-181549272	0.2	3.9	chr2:181548842-181549272	0.3
Tpd52l2	ENSMUSG00000000827	coding	6	chr2:181508268-181511573	0.1	9.9	chr2:181508268-181511573	0.1
Fmr1	ENSMUSG00000000838	coding	12.6	chrX:68710780-68712230	0	5.1	chrX:68710780-68712230	0
Bcl11a	ENSMUSG00000000861	coding	NA	NA	NA	0	chr11:24085651-24158252	0
Il4	ENSMUSG00000000869	coding	NA	NA	NA	NA	NA	NA
Pxmp4	ENSMUSG00000000876	coding	1.5	chr2:154592364-154596201	0	1.8	chr2:154592364-154596201	0.7
Dlg3	ENSMUSG00000000881	coding	2	chrX:100813439-100814203	0	1.6	chrX:100812777-100813336	0
Gnb1l	ENSMUSG00000000884	coding	6	chr16:18498952-18499045	0.4	6.7	chr16:18498952-18499045	0
Dbh	ENSMUSG00000000889	coding	NA	NA	NA	NA	NA	NA
Mmp11	ENSMUSG00000000901	coding	27.9	chr10:75925678-75926410	0.3	11.9	chr10:75925678-75926410	0
Smarcb1	ENSMUSG00000000902	coding	6	chr10:75915194-75916772	0	3.9	chr10:75915194-75916772	0
Vpreb3	ENSMUSG00000000903	coding	100	chr10:75948410-75949142	100	95.2	chr10:75948410-75949142	95.2
Hip1r	ENSMUSG00000000915	coding	17.4	chr5:124000775-124000991	0	14.3	chr5:124000775-124000991	0
Nsun5	ENSMUSG00000000916	coding	19.3	chr5:135375486-135375554	1.9	11.7	chr5:135370314-135371240	0.3
Top1mt	ENSMUSG00000000934	coding	3.5	chr15:75657215-75657683	0	7.6	chr15:75666322-75667419	0
Hoxa10	ENSMUSG00000000938	coding	NA	NA	NA	NA	NA	NA
Hoxa4	ENSMUSG00000000942	coding	NA	NA	NA	NA	NA	NA
Mmp14	ENSMUSG00000000957	coding	2.1	chr14:54440021-54440340	0	1.4	chr14:54435894-54436137	0.1
Slc7a7	ENSMUSG00000000958	coding	6.2	chr14:54377911-54378995	0	1.6	chr14:54377911-54378995	0.1
Oxa1l	ENSMUSG00000000959	coding	5.5	chr14:54363496-54366708	0.6	3.3	chr14:54363496-54366708	0.2
Heatr6	ENSMUSG00000000976	coding	11.1	chr11:83759419-83760898	0	8.3	chr11:83773993-83774421	0
Ccl3	ENSMUSG00000000982	coding	NA	NA	NA	0	chr11:83648681-83649201	0
Wfdc18	ENSMUSG00000000983	coding	NA	NA	NA	NA	NA	NA
Icam4	ENSMUSG00000001014	coding	NA	NA	NA	NA	NA	NA
Ilf2	ENSMUSG00000001016	coding	4.8	chr3:90486273-90486850	0.2	2.8	chr3:90486273-90486850	0.1
Chtop	ENSMUSG00000001017	coding	22.5	chr3:90506262-90507544	1.1	25.2	chr3:90506262-90507544	0.4
Snapin	ENSMUSG00000001018	coding	10.8	chr3:90490273-90490547	0.5	15	chr3:90490595-90490831	0
S100a4	ENSMUSG00000001020	coding	NA	NA	NA	0.3	chr3:90603807-90604996	0.2
S100a3	ENSMUSG00000001021	coding	NA	NA	NA	NA	NA	NA
S100a5	ENSMUSG00000001023	coding	NA	NA	NA	NA	NA	NA
S100a6	ENSMUSG00000001025	coding	0.2	chr3:90613227-90613742	0.1	0.3	chr3:90613227-90613742	0.2
Scn4a	ENSMUSG00000001027	coding	NA	NA	NA	NA	NA	NA
Icam2	ENSMUSG00000001029	coding	NA	NA	NA	NA	NA	NA
Mapk7	ENSMUSG00000001034	coding	78.6	chr11:61493070-61493505	3.7	67.1	chr11:61493070-61493505	2.6
Epn2	ENSMUSG00000001036	coding	6	chr11:61546912-61548007	6	NA	NA	NA
B9d1	ENSMUSG00000001039	coding	6.1	chr11:61505272-61506343	1.9	3.6	chr11:61509533-61512371	0.6
Sec24b	ENSMUSG00000001052	coding	6.4	chr3:130020643-130033830	0	6.4	chr3:129984271-129987686	0
N4bp3	ENSMUSG00000001053	coding	3.5	chr11:51646275-51650677	0	3.2	chr11:51646275-51650677	0.2
Rmnd5b	ENSMUSG00000001054	coding	11.5	chr11:51624578-51625668	2	5.4	chr11:51624578-51625668	0.6
Nhp2	ENSMUSG00000001056	coding	0.7	chr11:51619978-51620081	0.2	0.5	chr11:51619978-51620081	0
Vps9d1	ENSMUSG00000001062	coding	36	chr8:123245211-123245506	0	33.3	chr8:123245211-123245506	0
Zfp276	ENSMUSG00000001065	coding	44.3	chr8:123267700-123267769	1.7	49.5	chr8:123267700-123267769	0
C1ql4	ENSMUSG00000001076	coding	NA	NA	NA	NA	NA	NA
Mfsd10	ENSMUSG00000001082	coding	24	chr5:34634700-34634850	2.5	25.5	chr5:34634700-34634850	1.8
Luzp1	ENSMUSG00000001089	coding	2.9	chr4:136543519-136545237	0	1.4	chr4:136521444-136540355	0
Slc13a2	ENSMUSG00000001095	coding	NA	NA	NA	NA	NA	NA
Kctd10	ENSMUSG00000001098	coding	2.3	chr5:114368395-114368940	0.6	1.2	chr5:114369028-114370058	0
Poldip2	ENSMUSG00000001100	coding	5.8	chr11:78518210-78518952	0.2	3.9	chr11:78518210-78518952	0
Sebox	ENSMUSG00000001103	coding	NA	NA	NA	NA	NA	NA
Ift20	ENSMUSG00000001105	coding	8.8	chr11:78540999-78541360	0.2	8.3	chr11:78540999-78541360	0
Col6a1	ENSMUSG00000001119	coding	NA	NA	NA	2	chr10:76717463-76717794	0
Pcbp3	ENSMUSG00000001120	coding	3.2	chr10:76788520-76789737	0	14.3	chr10:76771037-76781831	0
Lgals9	ENSMUSG00000001123	coding	NA	NA	NA	2.8	chr11:78968034-78971316	0
Araf	ENSMUSG00000001127	coding	19.5	chrX:20854116-20857611	0.2	38	chrX:20852029-20853317	0
Cfp	ENSMUSG00000001128	coding	23.2	chrX:20931303-20931390	0.5	46	chrX:20931303-20931390	3.5
Timp1	ENSMUSG00000001131	coding	2.2	chrX:20872857-20873049	0.2	0.5	chrX:20872857-20873049	0
Uxt	ENSMUSG00000001134	coding	7.7	chrX:20952024-20952207	0.5	6.5	chrX:20960020-20961679	0
Cnnm3	ENSMUSG00000001138	coding	18.7	chr1:36520228-36520518	0.4	12.6	chr1:36520228-36520518	1
Lman2l	ENSMUSG00000001143	coding	16.8	chr1:36424504-36424837	1.4	14.4	chr1:36424504-36424837	0.7
Mcm3ap	ENSMUSG00000001150	coding	7.8	chr10:76481141-76482623	0	7.8	chr10:76477911-76481000	0
Pcnt	ENSMUSG00000001151	coding	7.9	chr10:76370080-76374850	0	2	chr10:76351780-76352908	0
Ftcd	ENSMUSG00000001155	coding	NA	NA	NA	NA	NA	NA
Mxd1	ENSMUSG00000001156	coding	NA	NA	NA	0	chr6:86651080-86651441	0
Gmcl1	ENSMUSG00000001157	coding	3.8	chr6:86717452-86717991	0	2.2	chr6:86717452-86717991	0
Snrnp27	ENSMUSG00000001158	coding	0.3	chr6:86682977-86684446	0.1	0.3	chr6:86682977-86684446	0
Oas1c	ENSMUSG00000001166	coding	NA	NA	NA	0	chr5:120801064-120802040	0
Oas1h	ENSMUSG00000001168	coding	NA	NA	NA	NA	NA	NA
Ocrl	ENSMUSG00000001173	coding	15.2	chrX:47948361-47956209	0	8.8	chrX:47948361-47956209	0
Calm1	ENSMUSG00000001175	coding	0.6	chr12:100203719-100205612	0.2	0.2	chr12:100203719-100205612	0
Agpat3	ENSMUSG00000001211	coding	1.9	chr10:78285165-78287846	0	3	chr10:78329337-78352212	0
Slc26a3	ENSMUSG00000001225	coding	NA	NA	NA	NA	NA	NA
Sema6b	ENSMUSG00000001227	coding	NA	NA	NA	0	chr17:56127610-56128249	0
Uhrf1	ENSMUSG00000001228	coding	3.3	chr17:56312968-56313040	0.1	2.1	chr17:56318151-56318246	0
Dpp9	ENSMUSG00000001229	coding	17.9	chr17:56217462-56218740	0	13.4	chr17:56217462-56218740	0
Ramp2	ENSMUSG00000001240	coding	4.5	chr11:101247689-101247810	4.5	10	chr11:101246573-101247054	4.2
Lsr	ENSMUSG00000001247	coding	8.3	chr7:30966089-30971867	2.3	1.6	chr7:30957902-30957988	0.2
Gramd1a	ENSMUSG00000001248	coding	49.9	chr7:31134518-31135596	0.2	38.3	chr7:31134518-31135596	0
Hpn	ENSMUSG00000001249	coding	NA	NA	NA	12	chr7:31099074-31099214	0
Gabrg1	ENSMUSG00000001260	coding	NA	NA	NA	NA	NA	NA
Ckb	ENSMUSG00000001270	coding	3.3	chr12:111671348-111671424	0.6	1.6	chr12:111671348-111671424	0.3
Sp1	ENSMUSG00000001280	coding	3.1	chr15:102406423-102407771	0.1	0.1	chr15:102409720-102425630	0
Itgb7	ENSMUSG00000001281	coding	6.7	chr15:102224760-102227397	0	7	chr15:102216633-102216891	0
Myg1	ENSMUSG00000001285	coding	7.9	chr15:102332203-102334201	0.2	4.7	chr15:102332203-102334201	0.2
Rarg	ENSMUSG00000001288	coding	2.8	chr15:102240289-102241057	0.4	6.7	chr15:102241985-102252418	0
Pfdn5	ENSMUSG00000001289	coding	1	chr15:102326536-102326817	0.1	1.4	chr15:102326536-102326817	0.2
Efnb2	ENSMUSG00000001300	coding	NA	NA	NA	1.5	chr8:8622445-8623147	0
Rrp15	ENSMUSG00000001305	coding	1.6	chr1:186736315-186737587	0.1	1	chr1:186737686-186739603	0
Rnd2	ENSMUSG00000001313	coding	3.7	chr11:101469021-101470012	0	1.9	chr11:101468440-101468932	0.4
Srr	ENSMUSG00000001323	coding	99	chr11:74908844-74908995	99	95.4	chr11:74908844-74908995	0
Sync	ENSMUSG00000001333	coding	76.5	chr4:129306705-129308041	8.9	66.7	chr4:129306705-129308041	66.7
Fndc5	ENSMUSG00000001334	coding	NA	NA	NA	NA	NA	NA
Acp5	ENSMUSG00000001348	coding	7	chr9:22129659-22129862	1.5	9.4	chr9:22129659-22129862	1.6
Cnn1	ENSMUSG00000001349	coding	NA	NA	NA	0.4	chr9:22107898-22107985	0
Fbxo9	ENSMUSG00000001366	coding	11.9	chr9:78095260-78095867	0.3	12.9	chr9:78095260-78095867	0
Vps50	ENSMUSG00000001376	coding	3.2	chr6:3532201-3533471	0	3.9	chr6:3532201-3533471	0
Hars	ENSMUSG00000001380	coding	0.6	chr18:36767337-36768086	0	0.7	chr18:36771195-36771327	0
Zmat2	ENSMUSG00000001383	coding	0.7	chr18:36795165-36796036	0	0.5	chr18:36793960-36794296	0
Ube2c	ENSMUSG00000001403	coding	0.8	chr2:164770081-164770366	0.5	0.8	chr2:164770395-164771292	0.4
Smg5	ENSMUSG00000001415	coding	12.8	chr3:88351582-88352962	0	15	chr3:88351582-88352962	0
Cct3	ENSMUSG00000001416	coding	1.1	chr3:88300851-88300928	0	0.7	chr3:88300851-88300928	0
Glmp	ENSMUSG00000001418	coding	5.8	chr3:88325932-88326114	1.3	3.9	chr3:88325932-88326114	0.8
Mef2d	ENSMUSG00000001419	coding	63	chr3:88168345-88168631	0	60.7	chr3:88168345-88168631	0.3
Tmem79	ENSMUSG00000001420	coding	14.1	chr3:88333683-88334381	2.7	16.5	chr3:88329933-88332439	11.1
Snd1	ENSMUSG00000001424	coding	0.9	chr6:28875050-28880196	0	0.7	chr6:28875050-28880196	0
Col18a1	ENSMUSG00000001435	coding	2.4	chr10:77053408-77054154	0	1.5	chr10:77053408-77054154	0
Slc19a1	ENSMUSG00000001436	coding	17.1	chr10:77042570-77042781	0.6	9.6	chr10:77042570-77042781	0
Kpnb1	ENSMUSG00000001440	coding	1.9	chr11:97164029-97164724	0	0.7	chr11:97164029-97164724	0
Npepps	ENSMUSG00000001441	coding	4.7	chr11:97213188-97213770	0	2.7	chr11:97207269-97212279	0
Tbx21	ENSMUSG00000001444	coding	NA	NA	NA	NA	NA	NA
Mrpl10	ENSMUSG00000001445	coding	9	chr11:97041653-97044527	1	4.8	chr11:97041653-97044527	0.9
Cyp51	ENSMUSG00000001467	coding	0.7	chr5:4100272-4101177	0	0.6	chr5:4100272-4101177	0
Tcf25	ENSMUSG00000001472	coding	23.4	chr8:123400698-123403149	0	26.1	chr8:123400698-123403149	0.1
Tubb6	ENSMUSG00000001473	coding	0.6	chr18:67390815-67391324	0.4	0.4	chr18:67393057-67401309	0.1
Def8	ENSMUSG00000001482	coding	4	chr8:123456785-123458350	0	16	chr8:123443052-123447787	0
Meox1	ENSMUSG00000001493	coding	NA	NA	NA	NA	NA	NA
Sost	ENSMUSG00000001494	coding	NA	NA	NA	NA	NA	NA
Nkx2-1	ENSMUSG00000001496	coding	NA	NA	NA	NA	NA	NA
Pax9	ENSMUSG00000001497	coding	NA	NA	NA	NA	NA	NA
Irx2	ENSMUSG00000001504	coding	26.4	chr13:72632662-72633263	1.5	23.6	chr13:72631971-72632585	0
Col1a1	ENSMUSG00000001506	coding	7.1	chr11:94950900-94951100	7.1	0.5	chr11:94948814-94949180	0
Itga3	ENSMUSG00000001507	coding	5.6	chr11:95047047-95051451	0	4.1	chr11:95068840-95076130	0
Sgca	ENSMUSG00000001508	coding	NA	NA	NA	NA	NA	NA
Dlx3	ENSMUSG00000001510	coding	NA	NA	NA	NA	NA	NA
Foxm1	ENSMUSG00000001517	coding	24.6	chr6:128372013-128372533	0.4	25	chr6:128372013-128372533	0
Itfg2	ENSMUSG00000001518	coding	11.8	chr6:128410667-128411564	0.4	6	chr6:128410418-128410492	0
Nrip2	ENSMUSG00000001520	coding	NA	NA	NA	NA	NA	NA
Tulp3	ENSMUSG00000001521	coding	1.9	chr6:128325079-128325876	0.1	3.8	chr6:128325079-128325876	0
Gtf2h4	ENSMUSG00000001524	coding	4	chr17:35670746-35670865	0.1	1.8	chr17:35670032-35670189	0
Tubb5	ENSMUSG00000001525	coding	0.6	chr17:35836274-35836627	0.1	0.2	chr17:35836274-35836627	0
Ell2	ENSMUSG00000001542	coding	1.4	chr13:75750089-75756274	0	1	chr13:75707798-75724952	0
Jup	ENSMUSG00000001552	coding	1.7	chr11:100386389-100397635	0.1	1.2	chr11:100386389-100397635	0
Fkbp10	ENSMUSG00000001555	coding	9.5	chr11:100422819-100423084	3.2	3.4	chr11:100422819-100423084	0
Klhl10	ENSMUSG00000001558	coding	15.4	chr11:100456434-100456571	15.4	3.2	chr11:100447739-100456283	3.2
Mnx1	ENSMUSG00000001566	coding	NA	NA	NA	NA	NA	NA
Nom1	ENSMUSG00000001569	coding	6.2	chr5:29436058-29437596	0	1.7	chr5:29449692-29451028	0
Ergic1	ENSMUSG00000001576	coding	0.8	chr17:26641705-26655066	0	0.8	chr17:26641705-26655066	0
Tnk1	ENSMUSG00000001583	coding	21.4	chr11:69851716-69851797	0	30.5	chr11:69852286-69852812	0
Acap1	ENSMUSG00000001588	coding	5	chr11:69889347-69889435	3.5	16.1	chr11:69890183-69890433	0
Tcea3	ENSMUSG00000001604	coding	3.1	chr4:136264929-136268008	0	2	chr4:136264929-136268008	0
Csn3	ENSMUSG00000001622	coding	NA	NA	NA	NA	NA	NA
Ifrd1	ENSMUSG00000001627	coding	4.1	chr12:40207124-40212309	0.6	1.3	chr12:40207124-40212309	0.1
Stk38l	ENSMUSG00000001630	coding	2.8	chr6:146769157-146771581	0	5.7	chr6:146769157-146771581	0
Brpf1	ENSMUSG00000001632	coding	10.8	chr6:113318722-113319037	0.2	10.5	chr6:113318722-113319037	0.3
Akr1b3	ENSMUSG00000001642	coding	0.5	chr6:34306623-34308978	0	0.4	chr6:34306623-34308978	0
Hoxc13	ENSMUSG00000001655	coding	NA	NA	NA	NA	NA	NA
Hoxc11	ENSMUSG00000001656	coding	NA	NA	NA	NA	NA	NA
Hoxc8	ENSMUSG00000001657	coding	NA	NA	NA	NA	NA	NA
Hoxc6	ENSMUSG00000001661	coding	NA	NA	NA	6.8	chr15:103010006-103010733	6.8
Gstt1	ENSMUSG00000001663	coding	NA	NA	NA	4	chr10:75797131-75798384	0
Gstt3	ENSMUSG00000001665	coding	5.6	chr10:75775011-75775870	0	3.8	chr10:75775011-75775870	0.7
Ddt	ENSMUSG00000001666	coding	1	chr10:75771507-75772737	0.8	1	chr10:75771507-75772737	0.7
Tat	ENSMUSG00000001670	coding	NA	NA	NA	NA	NA	NA
Marveld3	ENSMUSG00000001672	coding	NA	NA	NA	NA	NA	NA
Ddx18	ENSMUSG00000001674	coding	2.3	chr1:121554139-121555215	0	0.9	chr1:121554139-121555215	0
Ubl3	ENSMUSG00000001687	coding	2.3	chr5:148506188-148506445	1	0.4	chr5:148506524-148509268	0.1
Gramd3	ENSMUSG00000001700	coding	NA	NA	NA	1.5	chr18:56497414-56502587	0
Eef1e1	ENSMUSG00000001707	coding	0.5	chr13:38646311-38654995	0.2	0.4	chr13:38646311-38654995	0.1
Akt1	ENSMUSG00000001729	coding	3.1	chr12:112657197-112657267	0.4	2.1	chr12:112671655-112673999	0.1
Cldn15	ENSMUSG00000001739	coding	NA	NA	NA	NA	NA	NA
Il16	ENSMUSG00000001741	coding	NA	NA	NA	NA	NA	NA
Tcirg1	ENSMUSG00000001750	coding	31.6	chr19:3902036-3902343	0	36.4	chr19:3903173-3903339	0
Naglu	ENSMUSG00000001751	coding	NA	NA	NA	6.2	chr11:101071228-101071895	0.7
Coasy	ENSMUSG00000001755	coding	27.8	chr11:101082691-101082998	0.6	44.8	chr11:101082691-101082998	0.8
Smo	ENSMUSG00000001761	coding	8.7	chr6:29758522-29758865	0	3.7	chr6:29758522-29758865	0
Tspan33	ENSMUSG00000001763	coding	0	chr6:29711091-29713438	0	0	chr6:29710715-29711015	0
Crnkl1	ENSMUSG00000001767	coding	1	chr2:145931429-145932245	0	0.6	chr2:145931429-145932245	0
Rin2	ENSMUSG00000001768	coding	NA	NA	NA	1.3	chr2:145883486-145885602	0
Folh1	ENSMUSG00000001773	coding	NA	NA	NA	NA	NA	NA
Chordc1	ENSMUSG00000001774	coding	6.1	chr9:18302184-18304282	0	2.7	chr9:18302184-18304282	0
Rtcb	ENSMUSG00000001783	coding	1.5	chr10:85951455-85953436	0.1	0.7	chr10:85939120-85941898	0
Pwp1	ENSMUSG00000001785	coding	1.3	chr10:85885701-85885796	0	0.7	chr10:85885701-85885796	0
Fbxo7	ENSMUSG00000001786	coding	19	chr10:86031070-86033233	0.4	11.1	chr10:86031070-86033233	0
Capns1	ENSMUSG00000001794	coding	2.2	chr7:30192378-30192502	0.2	4.2	chr7:30192901-30193877	0
Lrp3	ENSMUSG00000001802	coding	3.2	chr7:35202670-35202928	3.2	23.1	chr7:35203062-35203267	0
Dsg4	ENSMUSG00000001804	coding	NA	NA	NA	NA	NA	NA
Evx2	ENSMUSG00000001815	coding	NA	NA	NA	NA	NA	NA
Hoxd13	ENSMUSG00000001819	coding	NA	NA	NA	NA	NA	NA
Hoxd12	ENSMUSG00000001823	coding	NA	NA	NA	NA	NA	NA
Folr1	ENSMUSG00000001827	coding	1.1	chr7:101859555-101863924	0.1	1.6	chr7:101864095-101868397	0
Clpb	ENSMUSG00000001829	coding	0.9	chr7:101751332-101763580	0	1.1	chr7:101785485-101786099	0
2020-09-07	ENSMUSG00000001833	coding	1.5	chr9:25297909-25299491	0	1.2	chr9:25297909-25299491	0
Zdhhc4	ENSMUSG00000001844	coding	15.1	chr5:143324311-143324884	1.2	18.5	chr5:143324311-143324884	0.8
Rac1	ENSMUSG00000001847	coding	1	chr5:143508159-143514668	0.6	0.4	chr5:143508159-143514668	0.2
Nup214	ENSMUSG00000001855	coding	7.4	chr2:32038173-32039322	0	12.9	chr2:32038173-32039322	0
Aif1l	ENSMUSG00000001864	coding	NA	NA	NA	1.7	chr2:31965113-31969629	0
Cpa3	ENSMUSG00000001865	coding	NA	NA	NA	NA	NA	NA
Ltbp1	ENSMUSG00000001870	coding	5.6	chr17:75007402-75065910	0	4.5	chr17:75066203-75151264	0
Ugp2	ENSMUSG00000001891	coding	1.1	chr11:21323304-21328870	0	0.5	chr11:21329114-21329724	0
Kcnh6	ENSMUSG00000001901	coding	NA	NA	NA	28	chr11:106020744-106023724	0
Trmt1	ENSMUSG00000001909	coding	19.6	chr8:84690573-84690810	0.5	25.3	chr8:84690573-84690810	0.4
Nacc1	ENSMUSG00000001910	coding	2.5	chr8:84677253-84687674	0.4	1.8	chr8:84676259-84676340	0.1
Nfix	ENSMUSG00000001911	coding	NA	NA	NA	5.4	chr8:84726606-84727123	0
Slc1a5	ENSMUSG00000001918	coding	47.9	chr7:16795953-16796023	0.9	4.8	chr7:16786394-16786870	0.7
Uba1	ENSMUSG00000001924	coding	0.9	chrX:20658527-20668448	0	0.7	chrX:20658527-20668448	0
Vwf	ENSMUSG00000001930	coding	6.6	chr6:125591262-125591633	0	NA	NA	NA
Siae	ENSMUSG00000001942	coding	1.4	chr9:37623075-37627699	0	2.4	chr9:37623075-37627699	0
Vsig2	ENSMUSG00000001943	coding	NA	NA	NA	NA	NA	NA
Esam	ENSMUSG00000001946	coding	NA	NA	NA	3.5	chr9:37536721-37537005	3.5
Spa17	ENSMUSG00000001948	coding	3.5	chr9:37612019-37613555	0	0	chr9:37607688-37611835	0
Fam50a	ENSMUSG00000001962	coding	3.6	chrX:74318870-74319049	0	2.1	chrX:74318204-74318367	0
Emd	ENSMUSG00000001964	coding	2.4	chrX:74256925-74257006	0.4	0.7	chrX:74255877-74256877	0.2
Taco1	ENSMUSG00000001983	coding	2.5	chr11:106071995-106072530	0.7	0.8	chr11:106066519-106069505	0.3
Grik3	ENSMUSG00000001985	coding	3.5	chr4:125659803-125670552	0	2	chr4:125694180-125704332	0
Gria3	ENSMUSG00000001986	coding	NA	NA	NA	0	chrX:41401656-41402800	0
Npas1	ENSMUSG00000001988	coding	NA	NA	NA	NA	NA	NA
Sipa1l2	ENSMUSG00000001995	coding	4.1	chr8:125450434-125451918	0	2.2	chr8:125419292-125421880	0
Ap4e1	ENSMUSG00000001998	coding	11	chr2:127049563-127052179	0	6.2	chr2:127035211-127037785	0
Blvra	ENSMUSG00000001999	coding	6.3	chr2:127086943-127092038	0	5.9	chr2:127086943-127092038	0
Pdzd4	ENSMUSG00000002006	coding	6.8	chrX:73796893-73798193	0.3	7.1	chrX:73798849-73799833	0
Srpk3	ENSMUSG00000002007	coding	NA	NA	NA	NA	NA	NA
Idh3g	ENSMUSG00000002010	coding	13.3	chrX:73782104-73782297	0.1	16.1	chrX:73782104-73782297	0
Pnck	ENSMUSG00000002012	coding	NA	NA	NA	NA	NA	NA
Ssr4	ENSMUSG00000002014	coding	10.3	chrX:73790425-73790653	0.9	12.5	chrX:73790121-73790358	0.9
Bcap31	ENSMUSG00000002015	coding	0.5	chrX:73686596-73687836	0	0.6	chrX:73689683-73706996	0
Fam98a	ENSMUSG00000002017	coding	5.1	chr17:75538862-75538946	0.1	2.8	chr17:75541381-75544747	0.3
Ltbp2	ENSMUSG00000002020	coding	NA	NA	NA	1.8	chr12:84793083-84793618	0
Kmt2a	ENSMUSG00000002028	coding	8.5	chr9:44808178-44809063	0	6.4	chr9:44809194-44809714	0
Ift46	ENSMUSG00000002031	coding	2.8	chr9:44773785-44778561	0.1	2.1	chr9:44773785-44778561	0
Tmem25	ENSMUSG00000002032	coding	NA	NA	NA	NA	NA	NA
Cd3g	ENSMUSG00000002033	coding	1.8	chr9:44973638-44974162	0	NA	NA	NA
Trappc6a	ENSMUSG00000002043	coding	3.8	chr7:19514540-19515006	0.3	8.2	chr7:19508833-19514200	1.4
Supt6	ENSMUSG00000002052	coding	1.9	chr11:78222278-78222347	0	0.6	chr11:78222278-78222347	0
Spag5	ENSMUSG00000002055	coding	16.1	chr11:78319579-78319985	0.1	13.1	chr11:78319579-78319985	0
Foxn1	ENSMUSG00000002057	coding	NA	NA	NA	NA	NA	NA
Unc119	ENSMUSG00000002058	coding	6.9	chr11:78347900-78348086	1	3.9	chr11:78347900-78348086	1.2
Rab34	ENSMUSG00000002059	coding	45.9	chr11:78188512-78189177	1	26.8	chr11:78188512-78189177	0.3
Sdf2	ENSMUSG00000002064	coding	5.5	chr11:78246171-78251015	1.6	8.7	chr11:78246171-78251015	1.7
Ccne1	ENSMUSG00000002068	coding	1.2	chr7:38099603-38099788	0.2	1	chr7:38098638-38098991	0.1
Hsf2bp	ENSMUSG00000002076	coding	1.4	chr17:32033412-32034444	0	3.1	chr17:32033412-32034444	0
Bbc3	ENSMUSG00000002083	coding	5.8	chr7:16312415-16313626	1.6	2.6	chr7:16309862-16312125	0
Mybpc3	ENSMUSG00000002100	coding	NA	NA	NA	NA	NA	NA
Psmc3	ENSMUSG00000002102	coding	2.5	chr2:91057061-91057764	0.1	1.4	chr2:91057061-91057764	0
Acp2	ENSMUSG00000002103	coding	17.1	chr2:91206278-91206716	0	10.4	chr2:91206278-91206716	0
Rapsn	ENSMUSG00000002104	coding	13.8	chr2:91043745-91044839	3.1	NA	NA	NA
Slc39a13	ENSMUSG00000002105	coding	31.6	chr2:91065701-91066012	2.4	22.5	chr2:91065701-91066012	0
Celf2	ENSMUSG00000002107	coding	3.5	chr2:6545676-6547041	0	5.6	chr2:6545676-6547041	0
Nr1h3	ENSMUSG00000002108	coding	NA	NA	NA	NA	NA	NA
Ddb2	ENSMUSG00000002109	coding	36.6	chr2:91234300-91234814	1.1	58.6	chr2:91234300-91234814	3.6
Spi1	ENSMUSG00000002111	coding	1.6	chr2:91113446-91114244	1.6	NA	NA	NA
Sf3a1	ENSMUSG00000002129	coding	1.3	chr11:4178226-4179140	0.5	0.5	chr11:4178226-4179140	0.1
Stat6	ENSMUSG00000002147	coding	24.1	chr10:127650835-127650952	0	15.7	chr10:127657703-127658196	0
Clgn	ENSMUSG00000002190	coding	NA	NA	NA	3.2	chr8:83425626-83426525	0
Napsa	ENSMUSG00000002204	coding	NA	NA	NA	NA	NA	NA
Vrk3	ENSMUSG00000002205	coding	3.3	chr7:44764889-44767121	0	2.6	chr7:44748652-44752114	0
Smg9	ENSMUSG00000002210	coding	4.9	chr7:24405602-24405687	0	5.2	chr7:24405602-24405687	0
Paxip1	ENSMUSG00000002221	coding	15.3	chr5:27742504-27744114	0	10.5	chr5:27742504-27744114	0
Rmnd5a	ENSMUSG00000002222	coding	2.2	chr6:71396955-71398360	0	1.9	chr6:71396955-71398360	0
Mov10	ENSMUSG00000002227	coding	1.9	chr3:104795447-104795693	0.1	1.3	chr3:104804386-104804470	0
Ppm1j	ENSMUSG00000002228	coding	20.7	chr3:104781410-104782600	0	49.1	chr3:104781410-104782600	1.7
Rhoc	ENSMUSG00000002233	coding	2.9	chr3:104789084-104791888	0.3	2.2	chr3:104789084-104791888	0.2
Prr27	ENSMUSG00000002240	coding	NA	NA	NA	NA	NA	NA
Tead3	ENSMUSG00000002249	coding	0	chr17:28332834-28332950	0	11.8	chr17:28335037-28335484	0
Ppard	ENSMUSG00000002250	coding	7.2	chr17:28295496-28297085	0	4.1	chr17:28298480-28298583	0.7
Def6	ENSMUSG00000002257	coding	3.8	chr17:28220224-28223671	0	7.6	chr17:28220224-28223671	0
Peg3	ENSMUSG00000002265	coding	8.8	chr7:6718557-6726489	0	6.6	chr7:6718557-6726489	0
Zim1	ENSMUSG00000002266	coding	NA	NA	NA	NA	NA	NA
Metrn	ENSMUSG00000002274	coding	10.6	chr17:25795434-25796240	2.5	100	chr17:25796977-25797065	2.4
Lmf1	ENSMUSG00000002279	coding	3.1	chr17:25645317-25654419	0	3.3	chr17:25645317-25654419	0
Narfl	ENSMUSG00000002280	coding	15.2	chr17:25780953-25781240	0.5	16.6	chr17:25780953-25781240	0
Angptl4	ENSMUSG00000002289	coding	2.7	chr17:33775569-33776949	0.3	0.6	chr17:33780894-33781062	0
Dbf4	ENSMUSG00000002297	coding	5.1	chr5:8399813-8403079	0.2	3.1	chr5:8399813-8403079	0
Daxx	ENSMUSG00000002307	coding	81.8	chr17:33909855-33910430	1.1	6	chr17:33913727-33913842	0.4
Cd320	ENSMUSG00000002308	coding	2.9	chr17:33847726-33848016	0.7	3.7	chr17:33847726-33848016	0.8
Ipo4	ENSMUSG00000002319	coding	15	chr14:55626224-55627339	0	5.5	chr14:55626224-55627339	0
Tm9sf1	ENSMUSG00000002320	coding	12	chr14:55638133-55640384	0.7	4.9	chr14:55638133-55640384	0.2
Rec8	ENSMUSG00000002324	coding	23.1	chr14:55622886-55623163	0.9	25.9	chr14:55623214-55623496	0
Irf9	ENSMUSG00000002325	coding	30.6	chr14:55604244-55605051	0.6	16.6	chr14:55604244-55605051	0
Gmpr2	ENSMUSG00000002326	coding	36.6	chr14:55677035-55677205	0.2	23.7	chr14:55676837-55676927	0
Mdp1	ENSMUSG00000002329	coding	29.5	chr14:55660099-55660167	0.5	23.9	chr14:55660099-55660167	0.7
Dhrs1	ENSMUSG00000002332	coding	2.7	chr14:55739633-55739935	0.9	5	chr14:55740006-55740726	0.2
Ncan	ENSMUSG00000002341	coding	NA	NA	NA	2.9	chr8:70104061-70107440	0
Tmem161a	ENSMUSG00000002342	coding	21	chr8:70180850-70180935	0.5	11.7	chr8:70180850-70180935	0
Armc6	ENSMUSG00000002343	coding	9.7	chr8:70222650-70223543	0	12	chr8:70222650-70223543	0
Borcs8	ENSMUSG00000002345	coding	7.5	chr8:70145891-70147089	0.2	3.1	chr8:70145891-70147089	0
Slc25a42	ENSMUSG00000002346	coding	25	chr8:70186777-70188299	25	9.7	chr8:70188950-70189410	3
Snx9	ENSMUSG00000002365	coding	1.6	chr17:5922208-5924604	0	0.8	chr17:5922208-5924604	0
Ranbp3	ENSMUSG00000002372	coding	6.5	chr17:56707239-56707850	0.3	3.8	chr17:56701542-56702762	0
Ndufa11	ENSMUSG00000002379	coding	1.1	chr17:56721442-56721984	0.5	1.1	chr17:56721442-56721984	0.2
Bmp8b	ENSMUSG00000002384	coding	NA	NA	NA	NA	NA	NA
Nr2f6	ENSMUSG00000002393	coding	25.4	chr8:71374755-71375748	5	24.8	chr8:71374755-71375748	3.3
Use1	ENSMUSG00000002395	coding	8.9	chr8:71368878-71369131	0.3	10.2	chr8:71367370-71367643	0.2
Ocel1	ENSMUSG00000002396	coding	6.8	chr8:71372803-71372945	6.8	28	chr8:71371986-71372467	2.5
Dyrk1b	ENSMUSG00000002409	coding	10.3	chr7:28185215-28185295	3.5	8.1	chr7:28181673-28182360	0
Braf	ENSMUSG00000002413	coding	48.4	chr6:39677473-39677571	0	46.5	chr6:39677473-39677571	0
Ndufb2	ENSMUSG00000002416	coding	1.6	chr6:39598362-39599391	0.5	1.2	chr6:39598362-39599391	0.4
Hltf	ENSMUSG00000002428	coding	4.4	chr3:20108124-20108754	0	3.2	chr3:20082832-20082910	0
Prpf6	ENSMUSG00000002455	coding	1.8	chr2:181650231-181651085	0	1.2	chr2:181649146-181649421	0
Rgs19	ENSMUSG00000002458	coding	19.7	chr2:181689296-181689376	1.4	12.3	chr2:181689296-181689376	0.3
Rgs20	ENSMUSG00000002459	coding	NA	NA	NA	NA	NA	NA
Abhd3	ENSMUSG00000002475	coding	NA	NA	NA	NA	NA	NA
Snrpd1	ENSMUSG00000002477	coding	0.5	chr18:10623708-10626825	0.1	0.3	chr18:10627018-10627793	0.1
Tchp	ENSMUSG00000002486	coding	11.5	chr5:114718461-114719578	0	10.8	chr5:114708839-114709306	0
Tiam1	ENSMUSG00000002489	coding	14.3	chr16:89789592-89793001	0	1.9	chr16:89789592-89793001	0
Tsc2	ENSMUSG00000002496	coding	32.6	chr17:24604993-24607436	0	33.3	chr17:24604993-24607436	0
Rpl3l	ENSMUSG00000002500	coding	6.7	chr17:24735842-24735999	6.7	NA	NA	NA
Slc9a3r2	ENSMUSG00000002504	coding	5.9	chr17:24647728-24649937	2.3	7.2	chr17:24640658-24641708	1.1
Puf60	ENSMUSG00000002524	coding	3.9	chr15:76072569-76075541	0.1	1.8	chr15:76072569-76075541	0
Golga2	ENSMUSG00000002546	coding	12.3	chr2:32297835-32298599	0	11.4	chr2:32297835-32298599	0
Uck1	ENSMUSG00000002550	coding	7.8	chr2:32256212-32256617	0.5	5.6	chr2:32256667-32258089	0.9
Scin	ENSMUSG00000002565	coding	NA	NA	NA	NA	NA	NA
Ikzf4	ENSMUSG00000002578	coding	NA	NA	NA	NA	NA	NA
Mien1	ENSMUSG00000002580	coding	1.2	chr11:98438146-98438236	0.9	1.4	chr11:98438314-98438646	0.3
Pon1	ENSMUSG00000002588	coding	NA	NA	NA	NA	NA	NA
Axl	ENSMUSG00000002602	coding	NA	NA	NA	1.8	chr7:25770766-25773098	0
Tgfb1	ENSMUSG00000002603	coding	NA	NA	NA	0.7	chr7:25688224-25692376	0
Ccdc97	ENSMUSG00000002608	coding	5.4	chr7:25716188-25718917	0.5	4.4	chr7:25716188-25718917	0.8
Zfp40	ENSMUSG00000002617	coding	35.6	chr17:23191436-23191676	2.9	NA	NA	NA
Akap8l	ENSMUSG00000002625	coding	19.6	chr17:32333145-32334587	0	17.6	chr17:32333145-32334587	0
Shh	ENSMUSG00000002633	coding	NA	NA	NA	NA	NA	NA
Pdcd2l	ENSMUSG00000002635	coding	8.3	chr7:34186443-34189348	0.5	5.2	chr7:34186443-34189348	0.5
Gtf2f1	ENSMUSG00000002658	coding	3.3	chr17:57004054-57004121	0.1	1.6	chr17:57004054-57004121	0
Clpp	ENSMUSG00000002660	coding	3	chr17:56991391-56992825	0.5	2.1	chr17:56990678-56991293	0.9
Alkbh7	ENSMUSG00000002661	coding	2.5	chr17:56998563-56998670	0.3	1.3	chr17:56997568-56998388	0.2
Pspn	ENSMUSG00000002664	coding	NA	NA	NA	NA	NA	NA
Dennd1c	ENSMUSG00000002668	coding	100	chr17:57067834-57067916	23.1	51.7	chr17:57066943-57067048	51.7
Med6	ENSMUSG00000002679	coding	10.8	chr12:81574553-81579569	0.1	3.8	chr12:81574553-81579569	0
Prkd1	ENSMUSG00000002688	coding	NA	NA	NA	0	chr12:50366464-50383399	0
Lcp2	ENSMUSG00000002699	coding	NA	NA	NA	NA	NA	NA
Cse1l	ENSMUSG00000002718	coding	2.8	chr2:166944609-166945703	0	1.8	chr2:166944609-166945703	0
Naa20	ENSMUSG00000002728	coding	3.6	chr2:145908616-145911672	1.2	1.8	chr2:145903363-145908590	0.8
Prkra	ENSMUSG00000002731	coding	8.3	chr2:76633708-76636794	0.5	4.5	chr2:76630569-76633532	0
Fkbp7	ENSMUSG00000002732	coding	2.6	chr2:76665811-76671696	0.4	1.8	chr2:76663353-76665676	0
Plekha3	ENSMUSG00000002733	coding	4.4	chr2:76687447-76690444	0.4	3.6	chr2:76687447-76690444	0
Ykt6	ENSMUSG00000002741	coding	1.8	chr11:5962759-5964560	0.2	0.9	chr11:5962759-5964560	0.2
Baz1b	ENSMUSG00000002748	coding	11.6	chr5:135205192-135209042	0	5.2	chr5:135205192-135209042	0
Pex6	ENSMUSG00000002763	coding	18.6	chr17:46723736-46723918	0	11.5	chr17:46723736-46723918	0
Mrpl2	ENSMUSG00000002767	coding	3.5	chr17:46648770-46649034	0.3	2.2	chr17:46648770-46649034	0.1
Mea1	ENSMUSG00000002768	coding	22.5	chr17:46681206-46681616	0.1	1	chr17:46682112-46682718	0.1
Gnmt	ENSMUSG00000002769	coding	NA	NA	NA	NA	NA	NA
Grin2d	ENSMUSG00000002771	coding	NA	NA	NA	NA	NA	NA
Kdelr1	ENSMUSG00000002778	coding	2	chr7:45873102-45873758	0.1	1.1	chr7:45873102-45873758	0.1
Tmem143	ENSMUSG00000002781	coding	9.4	chr7:45897102-45897434	0	11.1	chr7:45908238-45909321	0.4
Ggct	ENSMUSG00000002797	coding	1.3	chr6:54986969-54989411	0.1	1.1	chr6:54986969-54989411	0
Jag2	ENSMUSG00000002799	coding	5.1	chr12:112910576-112911058	0	9.7	chr12:112922058-112928881	0
Btbd6	ENSMUSG00000002803	coding	21.7	chr12:112977372-112977503	3	16.5	chr12:112977372-112977503	2.3
Nudt14	ENSMUSG00000002804	coding	3.8	chr12:112938594-112938794	0	4.7	chr12:112938594-112938794	0
Epdr1	ENSMUSG00000002808	coding	18.5	chr13:19594656-19619293	3.2	2.6	chr13:19593349-19594446	0
Flii	ENSMUSG00000002812	coding	2.3	chr11:60715391-60715460	0	2	chr11:60719108-60719692	0
Top3a	ENSMUSG00000002814	coding	95.4	chr11:60777077-60777191	0	98.7	chr11:60777077-60777191	0
Atg4d	ENSMUSG00000002820	coding	14.5	chr9:21272911-21273253	0.4	17.9	chr9:21272911-21273253	0
Qtrt1	ENSMUSG00000002825	coding	11.3	chr9:21419549-21419624	2	8.4	chr9:21419549-21419624	1.3
Plin4	ENSMUSG00000002831	coding	NA	NA	NA	NA	NA	NA
Hdgfrp2	ENSMUSG00000002833	coding	34.7	chr17:56096277-56096847	0.1	26.4	chr17:56096277-56096847	0
Chaf1a	ENSMUSG00000002835	coding	6.4	chr17:56059327-56062084	0	5.2	chr17:56059327-56062084	0
Adprh	ENSMUSG00000002844	coding	6.5	chr16:38447609-38450128	0.4	2.2	chr16:38447609-38450128	0.1
Tmem39a	ENSMUSG00000002845	coding	8.7	chr16:38586409-38588182	0.6	4.6	chr16:38586409-38588182	0.2
Timmdc1	ENSMUSG00000002846	coding	7.8	chr16:38518533-38522340	0.2	5.8	chr16:38518533-38522340	0
Pla1a	ENSMUSG00000002847	coding	17.3	chr16:38409685-38412085	0.4	NA	NA	NA
Mcm2	ENSMUSG00000002870	coding	1.7	chr6:88887971-88888171	0.1	0.7	chr6:88887971-88888171	0
Tpra1	ENSMUSG00000002871	coding	26.1	chr6:88910262-88910340	0	14.3	chr6:88910262-88910340	2
Nab1	ENSMUSG00000002881	coding	0	chr1:52481005-52489920	0	1.3	chr1:52466980-52479237	0
Adgre5	ENSMUSG00000002885	coding	32.2	chr8:83732038-83733413	0.5	13.4	chr8:83724999-83725154	0
Il17ra	ENSMUSG00000002897	coding	NA	NA	NA	0	chr6:120475620-120476889	0
Lamb1	ENSMUSG00000002900	coding	2.1	chr12:31329270-31329356	0	0.6	chr12:31289422-31297625	0
Kcnn1	ENSMUSG00000002908	coding	NA	NA	NA	NA	NA	NA
Arrdc2	ENSMUSG00000002910	coding	37.2	chr8:70839046-70839127	1.2	20	chr8:70837547-70838693	0.9
Ppp1r17	ENSMUSG00000002930	coding	NA	NA	NA	NA	NA	NA
Cd36	ENSMUSG00000002944	coding	NA	NA	NA	NA	NA	NA
Timm44	ENSMUSG00000002949	coding	5.2	chr8:4265277-4266555	0.1	5.6	chr8:4265277-4266555	0
Ap2a2	ENSMUSG00000002957	coding	2.5	chr7:141621289-141623617	0	3	chr7:141609916-141611335	0
Pnkp	ENSMUSG00000002963	coding	7.2	chr7:44858210-44858452	0	12	chr7:44861759-44862193	0
Med25	ENSMUSG00000002968	coding	19.3	chr7:44878291-44879926	0.3	12	chr7:44878291-44879926	0
Bcam	ENSMUSG00000002980	coding	2.6	chr7:19758804-19758959	0	4	chr7:19756826-19758423	0
Clptm1	ENSMUSG00000002981	coding	1.9	chr7:19637172-19637468	0.3	1.6	chr7:19634224-19634877	0
Relb	ENSMUSG00000002983	coding	4.7	chr7:19616438-19617761	0.2	3.4	chr7:19616438-19617761	0
Tomm40	ENSMUSG00000002984	coding	14.5	chr7:19715260-19715357	0.2	1	chr7:19703143-19703268	0.1
Apoe	ENSMUSG00000002985	coding	0.8	chr7:19698254-19699010	0.4	1.2	chr7:19698254-19699010	0.3
Apoc2	ENSMUSG00000002992	coding	2	chr7:19673380-19673546	1.4	0	chr7:19673380-19673546	0
Hbp1	ENSMUSG00000002996	coding	20.4	chr12:31927508-31928583	0.6	14.8	chr12:31927508-31928583	0.1
Prkar2b	ENSMUSG00000002997	coding	NA	NA	NA	2.7	chr12:32038658-32060781	0
Cdkn1b	ENSMUSG00000003031	coding	0.6	chr6:134921395-134921955	0.6	0.6	chr6:134921395-134921955	0.6
Klf4	ENSMUSG00000003032	coding	7.2	chr4:55528301-55529717	3.7	0.9	chr4:55531751-55531866	0.2
Ap1m1	ENSMUSG00000003033	coding	3.2	chr8:72253281-72253474	0.1	4	chr8:72253281-72253474	0
Rab8a	ENSMUSG00000003037	coding	0.9	chr8:72175930-72176322	0.1	1.5	chr8:72177671-72180044	0
Hmgn2	ENSMUSG00000003038	coding	1.9	chr4:133965574-133965950	0.4	1.4	chr4:133966796-133966956	0.4
Fam32a	ENSMUSG00000003039	coding	6.5	chr8:72221982-72222181	2	4	chr8:72221982-72222181	1.1
Elf3	ENSMUSG00000003051	coding	3.3	chr1:135255121-135255974	0.4	1.4	chr1:135256591-135256778	0.1
Cyp2c29	ENSMUSG00000003053	coding	NA	NA	NA	NA	NA	NA
Stard3nl	ENSMUSG00000003062	coding	3.8	chr13:19367840-19370249	0	3.3	chr13:19367840-19370249	0
Stk11	ENSMUSG00000003068	coding	7.9	chr10:80126166-80126232	0.2	4.3	chr10:80124886-80125478	0
Efna2	ENSMUSG00000003070	coding	1.4	chr10:80187066-80188441	0	1	chr10:80187066-80188441	0
Atp5d	ENSMUSG00000003072	coding	NA	NA	NA	NA	NA	NA
Ppp5c	ENSMUSG00000003099	coding	6.2	chr7:17008713-17008992	0.1	3.3	chr7:17008713-17008992	0.1
Cdk12	ENSMUSG00000003119	coding	22.7	chr11:98245670-98249682	0	0.5	chr11:98204411-98210360	0
Lipe	ENSMUSG00000003123	coding	5.4	chr7:25384966-25385179	0	17.2	chr7:25385528-25388117	0
Pafah1b2	ENSMUSG00000003131	coding	3.6	chr9:45968967-45972941	0.3	1.5	chr9:45968967-45972941	0
Tbc1d8	ENSMUSG00000003134	coding	18.4	chr1:39372787-39373726	0	20	chr1:39381563-39385120	0
Cnot11	ENSMUSG00000003135	coding	4.2	chr1:39544989-39545068	0.4	1	chr1:39544989-39545068	0.1
Slc2a3	ENSMUSG00000003153	coding	3.5	chr6:122737299-122739832	0.4	2.5	chr6:122737299-122739832	0.1
Foxj2	ENSMUSG00000003154	coding	0	chr6:122840325-122842763	0	2.9	chr6:122820971-122828156	0
Sri	ENSMUSG00000003161	coding	1.2	chr5:8062428-8063259	0.2	1.1	chr5:8063408-8063636	0
Dgcr2	ENSMUSG00000003166	coding	11	chr16:17845136-17849590	0	1.5	chr16:17844209-17844982	0
Irf3	ENSMUSG00000003184	coding	27.6	chr7:45001023-45001672	1.2	23.5	chr7:44997909-44998704	0
Bcl2l12	ENSMUSG00000003190	coding	45.2	chr7:44993032-44994179	1.1	40.1	chr7:44991455-44992743	0.8
Zfp959	ENSMUSG00000003198	coding	2.5	chr17:55895948-55896140	2.5	0	chr17:55895948-55896140	0
Mpnd	ENSMUSG00000003199	coding	4.4	chr17:56012344-56012415	0	6.1	chr17:56012344-56012415	0
Sh3gl1	ENSMUSG00000003200	coding	4.3	chr17:56018963-56019039	0.3	5	chr17:56018963-56019039	0.2
Ebi3	ENSMUSG00000003206	coding	NA	NA	NA	NA	NA	NA
Ccdc94	ENSMUSG00000003208	coding	2.9	chr17:55959262-55960712	0.3	4.8	chr17:55959262-55960712	0
Ranbp2	ENSMUSG00000003226	coding	3.3	chr10:58483200-58483896	0	2.1	chr10:58483200-58483896	0
Edar	ENSMUSG00000003227	coding	NA	NA	NA	NA	NA	NA
Grk5	ENSMUSG00000003228	coding	2.9	chr19:61086210-61089910	0	2.9	chr19:61086210-61089910	0
Dvl3	ENSMUSG00000003233	coding	14.1	chr16:20524076-20524251	0	5.7	chr16:20526417-20526948	0
Abcf3	ENSMUSG00000003234	coding	5	chr16:20558605-20558696	0	3.9	chr16:20559380-20559640	0
Eif2b5	ENSMUSG00000003235	coding	0.9	chr16:20506472-20507007	0	1.1	chr16:20506236-20506380	0.1
Cyth2	ENSMUSG00000003269	coding	22.1	chr7:45808450-45810126	0.2	13.6	chr7:45808450-45810126	0
Sult2b1	ENSMUSG00000003271	coding	3.2	chr7:45730200-45731237	0	3	chr7:45731419-45733618	3
Car11	ENSMUSG00000003273	coding	NA	NA	NA	NA	NA	NA
Dlgap1	ENSMUSG00000003279	coding	30.4	chr17:70766090-70786787	30.4	50	chr17:70766090-70786787	50
Plag1	ENSMUSG00000003282	coding	NA	NA	NA	0	chr4:3915726-3938213	0
Hck	ENSMUSG00000003283	coding	5.6	chr2:153131325-153134068	0	4.1	chr2:153131325-153134068	0
Mrpl4	ENSMUSG00000003299	coding	11	chr9:21006945-21007433	0.1	7.7	chr9:21006945-21007433	0
Keap1	ENSMUSG00000003308	coding	17.6	chr9:21237757-21239075	2.6	21.6	chr9:21237757-21239075	1.7
Ap1m2	ENSMUSG00000003309	coding	1	chr9:21295855-21296432	0	5.5	chr9:21302772-21305281	0
Glg1	ENSMUSG00000003316	coding	1.5	chr8:111161534-111162366	0	0.8	chr8:111160742-111161425	0
Atp8b3	ENSMUSG00000003341	coding	NA	NA	NA	NA	NA	NA
Btbd2	ENSMUSG00000003344	coding	3.4	chr10:80643973-80644261	0.3	4.5	chr10:80643973-80644261	0.5
Csnk1g2	ENSMUSG00000003345	coding	9.1	chr10:80639234-80639579	0.3	3.5	chr10:80639234-80639579	0
Abhd17a	ENSMUSG00000003346	coding	2.6	chr10:80585803-80586514	1.4	6.2	chr10:80587031-80590174	0.4
Mob3a	ENSMUSG00000003348	coding	0.8	chr10:80691568-80701796	0	0.8	chr10:80691568-80701796	0.6
Cacnb3	ENSMUSG00000003352	coding	28.7	chr15:98641459-98641615	0	17.6	chr15:98640979-98641176	0.3
Ccdc65	ENSMUSG00000003354	coding	NA	NA	NA	NA	NA	NA
Fkbp11	ENSMUSG00000003355	coding	8.1	chr15:98727299-98727682	1.2	5.3	chr15:98726555-98726899	1.1
Ddx23	ENSMUSG00000003360	coding	2.3	chr15:98652057-98652472	0	3.6	chr15:98652057-98652472	0
Pld3	ENSMUSG00000003363	coding	10.5	chr7:27545263-27552997	0	7.2	chr7:27545263-27552997	0
Grik5	ENSMUSG00000003378	coding	3.2	chr7:25013708-25013789	0	15.2	chr7:25060784-25062877	0
Cd79a	ENSMUSG00000003379	coding	NA	NA	NA	NA	NA	NA
Rabac1	ENSMUSG00000003380	coding	1.5	chr7:24970189-24971760	0.6	0.4	chr7:24970010-24970086	0.2
Etv3	ENSMUSG00000003382	coding	11.5	chr3:87529340-87535510	0	6.7	chr3:87529340-87535510	0
Prkcsh	ENSMUSG00000003402	coding	4.8	chr9:22003093-22003398	0.1	1.8	chr9:22003093-22003398	0
Elavl3	ENSMUSG00000003410	coding	NA	NA	NA	0	chr9:22036861-22051589	0
Rab3b	ENSMUSG00000003411	coding	2.7	chr4:108924025-108929401	0	0	chr4:108929527-108940625	0
St8sia6	ENSMUSG00000003418	coding	NA	NA	NA	NA	NA	NA
Fcgrt	ENSMUSG00000003420	coding	10.1	chr7:45102186-45102413	0	4.3	chr7:45102186-45102413	0
Nosip	ENSMUSG00000003421	coding	4	chr7:45074688-45076068	0.1	3	chr7:45062532-45073489	0
Pih1d1	ENSMUSG00000003423	coding	1.8	chr7:45157783-45158440	0.1	2.1	chr7:45157783-45158440	0.3
Rps11	ENSMUSG00000003429	coding	0.6	chr7:45122959-45123162	0.1	0.2	chr7:45123551-45124296	0.1
Supt5	ENSMUSG00000003435	coding	30.4	chr7:28331530-28337926	0	3	chr7:28329653-28330017	0.1
Dll3	ENSMUSG00000003436	coding	NA	NA	NA	16.4	chr7:28294126-28294343	0
Paf1	ENSMUSG00000003437	coding	5.7	chr7:28396058-28396133	0.1	3.5	chr7:28395696-28395770	0.1
Timm50	ENSMUSG00000003438	coding	5.2	chr7:28307850-28308147	0.2	3.4	chr7:28307850-28308147	0
Med29	ENSMUSG00000003444	coding	0.6	chr7:28387025-28390811	0	0.7	chr7:28391149-28392450	0
Bicd1	ENSMUSG00000003452	coding	0	chr6:149409642-149483983	0	3.1	chr6:149517085-149518905	0
Ncstn	ENSMUSG00000003458	coding	6.4	chr1:172067544-172067788	0.2	5.3	chr1:172068274-172068561	0
Pex19	ENSMUSG00000003464	coding	6.9	chr1:172130774-172133129	0	3.3	chr1:172133307-172133999	0.1
Phyhip	ENSMUSG00000003469	coding	NA	NA	NA	5.3	chr14:70461924-70463239	0
Crhr2	ENSMUSG00000003476	coding	NA	NA	NA	NA	NA	NA
Inmt	ENSMUSG00000003477	coding	NA	NA	NA	NA	NA	NA
Cyp4f18	ENSMUSG00000003484	coding	NA	NA	NA	NA	NA	NA
Impdh1	ENSMUSG00000003500	coding	4	chr6:29206154-29206305	0	2.7	chr6:29201220-29202446	0
Psg18	ENSMUSG00000003505	coding	NA	NA	NA	NA	NA	NA
Dusp3	ENSMUSG00000003518	coding	0	chr11:101981844-101984611	0	1.1	chr11:101974940-101981616	0.9
Prodh	ENSMUSG00000003526	coding	19.9	chr16:18080283-18080462	0.5	21.8	chr16:18080528-18080925	0.9
Dgcr14	ENSMUSG00000003527	coding	7.1	chr16:17905112-17906270	0.4	3.5	chr16:17905112-17906270	0
Slc25a1	ENSMUSG00000003528	coding	5.5	chr16:17927467-17927544	0.3	2.1	chr16:17927467-17927544	0.3
Dgcr6	ENSMUSG00000003531	coding	7.5	chr16:18069525-18070090	1.1	6.8	chr16:18069525-18070090	1.2
Ddr1	ENSMUSG00000003534	coding	3.5	chr17:35689914-35689993	0	2.2	chr17:35682519-35682623	0
Ier3	ENSMUSG00000003541	coding	4.9	chr17:35821929-35822037	4.9	1.8	chr17:35821929-35822037	1.8
Fosb	ENSMUSG00000003545	coding	NA	NA	NA	NA	NA	NA
Klc4	ENSMUSG00000003546	coding	8.5	chr17:46637015-46639394	0	13.8	chr17:46644513-46645080	0
Ercc1	ENSMUSG00000003549	coding	10.3	chr7:19355173-19355292	0.7	19.1	chr7:19355173-19355292	0.3
Cyp17a1	ENSMUSG00000003555	coding	NA	NA	NA	NA	NA	NA
As3mt	ENSMUSG00000003559	coding	8.9	chr19:46707800-46708069	0	4.7	chr19:46707800-46708069	0
Homer3	ENSMUSG00000003573	coding	34.8	chr8:70291604-70292974	0.4	14.5	chr8:70291604-70292974	0
Crtc1	ENSMUSG00000003575	coding	4.8	chr8:70387722-70388074	0	6.7	chr8:70392164-70392921	0
Rnf215	ENSMUSG00000003581	coding	35.4	chr11:4139859-4139934	5.1	33.3	chr11:4136798-4137211	2.6
Sec14l2	ENSMUSG00000003585	coding	1.4	chr11:4108581-4108963	1.4	0	chr11:4103558-4103673	0
Aven	ENSMUSG00000003604	coding	0.2	chr2:112625226-112627748	0	0	chr2:112493222-112514449	0
Cp	ENSMUSG00000003617	coding	NA	NA	NA	0	chr3:19966449-19968039	0
Crot	ENSMUSG00000003623	coding	2.6	chr5:8973717-8973944	0	2.8	chr5:8973717-8973944	0
Rps6ka1	ENSMUSG00000003644	coding	1.9	chr4:133848660-133850700	0	3.2	chr4:133865114-133865360	0
Calb2	ENSMUSG00000003657	coding	0	chr8:110143201-110145651	0	1.7	chr8:110143201-110145651	0
Snrnp200	ENSMUSG00000003660	coding	1.9	chr2:127238236-127238499	0	1	chr2:127219200-127221744	0
Ciao1	ENSMUSG00000003662	coding	2.2	chr2:127245925-127246412	0.2	0.7	chr2:127245925-127246412	0
Has1	ENSMUSG00000003665	coding	NA	NA	NA	NA	NA	NA
Taf6l	ENSMUSG00000003680	coding	6.1	chr19:8778926-8782000	0	4.4	chr19:8782407-8782543	0
Insig2	ENSMUSG00000003721	coding	3.9	chr1:121307307-121312200	0.8	1.7	chr1:121307307-121312200	0.3
Kpna6	ENSMUSG00000003731	coding	1.5	chr4:129651714-129653437	0	0.8	chr4:129650812-129651587	0
Man1a	ENSMUSG00000003746	coding	NA	NA	NA	5.9	chr10:54075271-54075525	0
Itpkc	ENSMUSG00000003752	coding	13	chr7:27208445-27212311	0	11.3	chr7:27208445-27212311	0
Coq8b	ENSMUSG00000003762	coding	4.1	chr7:27243397-27250286	0	4.5	chr7:27233174-27233464	0
Brd8	ENSMUSG00000003778	coding	28	chr18:34600242-34602202	0.1	22.1	chr18:34600242-34602202	0
Kif20a	ENSMUSG00000003779	coding	27.9	chr18:34625264-34625457	0.2	3.7	chr18:34631342-34631520	0
Farsa	ENSMUSG00000003808	coding	10.9	chr8:84867649-84867749	0.3	6.2	chr8:84868087-84868223	0
Gcdh	ENSMUSG00000003809	coding	9.5	chr8:84890928-84891012	0.1	8.8	chr8:84893475-84893554	0.3
Mast2	ENSMUSG00000003810	coding	11	chr4:116316032-116316462	0	5.5	chr4:116316032-116316462	0
Dnase2a	ENSMUSG00000003812	coding	3.2	chr8:84908871-84908984	1.4	10.3	chr8:84908871-84908984	0
Rad23a	ENSMUSG00000003813	coding	7.8	chr8:84835675-84835754	0.8	2.4	chr8:84835920-84837459	0.1
Calr	ENSMUSG00000003814	coding	1.1	chr8:84844966-84845861	0.2	0.5	chr8:84844966-84845861	0
Syce2	ENSMUSG00000003824	coding	8.9	chr8:84872254-84872719	0.9	17.2	chr8:84872254-84872719	0.7
Nfat5	ENSMUSG00000003847	coding	5.5	chr8:107339368-107344785	0	9.3	chr8:107338357-107338808	0
Nob1	ENSMUSG00000003848	coding	11.5	chr8:107416251-107416993	0.8	7.5	chr8:107416251-107416993	0.1
Nqo1	ENSMUSG00000003849	coding	1.5	chr8:107389125-107391044	0	0.5	chr8:107389125-107391044	0
Ppfia3	ENSMUSG00000003863	coding	22.6	chr7:45340018-45340188	0	25	chr7:45340018-45340188	0
Gys1	ENSMUSG00000003865	coding	4.3	chr7:45444858-45447897	0	4	chr7:45451915-45454821	0
Ruvbl2	ENSMUSG00000003868	coding	4.2	chr7:45422006-45422091	0.2	3.3	chr7:45422006-45422091	0.1
Lin7b	ENSMUSG00000003872	coding	NA	NA	NA	NA	NA	NA
Bax	ENSMUSG00000003873	coding	0.9	chr7:45461967-45463398	0.5	0.5	chr7:45466124-45466219	0.2
Il7r	ENSMUSG00000003882	coding	NA	NA	NA	NA	NA	NA
Tfam	ENSMUSG00000003923	coding	1.9	chr10:71237032-71237839	0.1	2	chr10:71237032-71237839	0
Zfp81	ENSMUSG00000003929	coding	1.6	chr17:33336510-33336721	0.4	5	chr17:33336849-33358733	0
Efnb3	ENSMUSG00000003934	coding	NA	NA	NA	6.7	chr11:69556270-69556692	0
Mmd	ENSMUSG00000003948	coding	NA	NA	NA	1.3	chr11:90259988-90264502	0
Hlf	ENSMUSG00000003949	coding	NA	NA	NA	NA	NA	NA
Fam162a	ENSMUSG00000003955	coding	0.8	chr16:36052409-36071469	0.1	0.6	chr16:36046488-36049841	0.1
Rpl8	ENSMUSG00000003970	coding	0.4	chr15:76904681-76904817	0.2	0.5	chr15:76904110-76904302	0
Grm3	ENSMUSG00000003974	coding	NA	NA	NA	NA	NA	NA
Ssbp2	ENSMUSG00000003992	coding	8.8	chr13:91693060-91694018	0	4.8	chr13:91694118-91700665	0
Fancl	ENSMUSG00000004018	coding	5	chr11:26468718-26468800	0	4.6	chr11:26468718-26468800	0
Brinp2	ENSMUSG00000004031	coding	NA	NA	NA	NA	NA	NA
Gstm5	ENSMUSG00000004032	coding	0	chr3:107896374-107896625	0	0.5	chr3:107898063-107898165	0
Gstm7	ENSMUSG00000004035	coding	NA	NA	NA	0	chr3:107930555-107930827	0
Gstm3	ENSMUSG00000004038	coding	0	chr3:107966375-107967574	0	0.7	chr3:107966375-107967574	0
Stat3	ENSMUSG00000004040	coding	3.1	chr11:100889929-100893073	0	2.3	chr11:100894217-100894700	0
Stat5a	ENSMUSG00000004043	coding	3	chr11:100882167-100883833	3	1.6	chr11:100880599-100881029	0
Ptrf	ENSMUSG00000004044	coding	0.5	chr11:100959326-100969989	0.5	0.3	chr11:100959326-100969989	0.3
Map3k11	ENSMUSG00000004054	coding	66.7	chr19:5689267-5689476	0.4	8	chr19:5697650-5700589	0
Akt2	ENSMUSG00000004056	coding	3.3	chr7:27637195-27638061	0	2.7	chr7:27637195-27638061	0
Dnaja3	ENSMUSG00000004069	coding	6.5	chr16:4705961-4706567	0	4.9	chr16:4705961-4706567	0
Hmox2	ENSMUSG00000004070	coding	4.7	chr16:4765098-4765762	1.6	4.3	chr16:4765890-4765977	0.3
Cdip1	ENSMUSG00000004071	coding	8.5	chr16:4769019-4769639	0.3	7.5	chr16:4770736-4789830	0
Map3k20	ENSMUSG00000004085	coding	9.4	chr2:72389577-72398289	0	3.8	chr2:72389577-72398289	0
Cwc15	ENSMUSG00000004096	coding	0.8	chr9:14504941-14507850	0	0.8	chr9:14504941-14507850	0
Col5a3	ENSMUSG00000004098	coding	NA	NA	NA	10	chr9:20782733-20783483	0
Dnmt1	ENSMUSG00000004099	coding	4.9	chr9:20912309-20912571	0	4.5	chr9:20923795-20924022	0
Ppan	ENSMUSG00000004100	coding	15.6	chr9:20891207-20891286	1.1	9.7	chr9:20889440-20889633	0.4
Angptl2	ENSMUSG00000004105	coding	NA	NA	NA	1.6	chr2:33229033-33242199	0.2
Cacna1e	ENSMUSG00000004110	coding	NA	NA	NA	NA	NA	NA
Cacna1b	ENSMUSG00000004113	coding	NA	NA	NA	18.5	chr2:24608147-24609842	0
Trmt10a	ENSMUSG00000004127	coding	3.8	chr3:138143597-138147374	0	5.4	chr3:138143597-138147374	0
Etv1	ENSMUSG00000004151	coding	2.5	chr12:38780422-38780847	0	0.6	chr12:38780980-38781798	0
Kifc2	ENSMUSG00000004187	coding	16.7	chr15:76664446-76666028	9.7	NA	NA	NA
Psap	ENSMUSG00000004207	coding	1.8	chr10:60296003-60299097	0	1.8	chr10:60296003-60299097	0
Ikbkg	ENSMUSG00000004221	coding	4.4	chrX:74439951-74443344	0	4.4	chrX:74439060-74439874	0
Pax2	ENSMUSG00000004231	coding	NA	NA	NA	NA	NA	NA
Wars2	ENSMUSG00000004233	coding	3.5	chr3:99214775-99216458	0	21.4	chr3:99187739-99204535	0
Atn1	ENSMUSG00000004263	coding	4.8	chr6:124745417-124745638	0.2	7	chr6:124749922-124756295	0
Phb2	ENSMUSG00000004264	coding	3.1	chr6:124714169-124714829	0.3	1.4	chr6:124714169-124714829	0
Ptpn6	ENSMUSG00000004266	coding	8.3	chr6:124720909-124721079	0	7.7	chr6:124720909-124721079	0
Eno2	ENSMUSG00000004267	coding	NA	NA	NA	28.1	chr6:124762762-124763004	0
Emg1	ENSMUSG00000004268	coding	5.2	chr6:124705089-124705157	0.5	6.3	chr6:124705217-124705514	0.2
Lpcat3	ENSMUSG00000004270	coding	2.7	chr6:124703154-124703226	0	2.5	chr6:124700852-124701468	0
Atp6v1f	ENSMUSG00000004285	coding	0.3	chr6:29467975-29470066	0.3	0.2	chr6:29467975-29470066	0.2
Il12b	ENSMUSG00000004296	coding	NA	NA	NA	NA	NA	NA
Clcn5	ENSMUSG00000004317	coding	2.9	chrX:7163517-7165579	0	2	chrX:7163517-7165579	0
Clcn3	ENSMUSG00000004319	coding	7.8	chr8:60929617-60930680	0	7.5	chr8:60913176-60919339	0
Hif3a	ENSMUSG00000004328	coding	NA	NA	NA	9.1	chr7:17048762-17048999	0
Gpx6	ENSMUSG00000004341	coding	NA	NA	NA	0	chr13:21317669-21318876	0
Gpx5	ENSMUSG00000004344	coding	NA	NA	NA	NA	NA	NA
Pde1c	ENSMUSG00000004347	coding	NA	NA	NA	NA	NA	NA
Utp20	ENSMUSG00000004356	coding	4.2	chr10:88749542-88750651	0	2.4	chr10:88749542-88750651	0
Spic	ENSMUSG00000004359	coding	22.1	chr10:88677609-88678523	0.3	NA	NA	NA
9330159F19Rik	ENSMUSG00000004360	coding	NA	NA	NA	NA	NA	NA
Cul3	ENSMUSG00000004364	coding	1.1	chr1:80278089-80280832	0	0.2	chr1:80323057-80340245	0
Sst	ENSMUSG00000004366	coding	NA	NA	NA	NA	NA	NA
Il11	ENSMUSG00000004371	coding	NA	NA	NA	3.9	chr7:4776217-4776324	0
Large1	ENSMUSG00000004383	coding	5.2	chr8:72818272-72823692	0	2.2	chr8:73132133-73214124	0
Ddx56	ENSMUSG00000004393	coding	4.7	chr11:6264796-6265511	0.1	3	chr11:6264796-6265511	0
Tmed4	ENSMUSG00000004394	coding	7.5	chr11:6274499-6274673	0.8	7.5	chr11:6274499-6274673	0.3
Col26a1	ENSMUSG00000004415	coding	NA	NA	NA	NA	NA	NA
Bid	ENSMUSG00000004446	coding	5.2	chr6:120901789-120916733	1	1.7	chr6:120894293-120895618	0.8
Ralb	ENSMUSG00000004451	coding	0.2	chr1:119483657-119504576	0	0.9	chr1:119476073-119477914	0
Ppp1cc	ENSMUSG00000004455	coding	2.7	chr5:122172956-122173145	0.1	1.4	chr5:122172956-122173145	0.1
Dnajb11	ENSMUSG00000004460	coding	2.2	chr16:22858110-22862541	0.1	1	chr16:22858110-22862541	0.1
Tbccd1	ENSMUSG00000004462	coding	18.2	chr16:22822890-22825765	0.5	13.7	chr16:22842108-22857344	0
Clec11a	ENSMUSG00000004473	coding	NA	NA	NA	NA	NA	NA
Zfp324	ENSMUSG00000004500	coding	14.9	chr7:12968922-12969363	3.1	NA	NA	NA
Gab2	ENSMUSG00000004508	coding	NA	NA	NA	0	chr7:97301636-97302368	0
Coro1c	ENSMUSG00000004530	coding	0.7	chr5:113844469-113845160	0.1	0.5	chr5:113850833-113852170	0
Tax1bp1	ENSMUSG00000004535	coding	1	chr6:52765104-52765872	0	0.9	chr6:52765104-52765872	0
Psg17	ENSMUSG00000004540	coding	NA	NA	NA	NA	NA	NA
Ctse	ENSMUSG00000004552	coding	NA	NA	NA	NA	NA	NA
Ndrg2	ENSMUSG00000004558	coding	5.1	chr14:51908655-51908873	0	2.9	chr14:51906997-51907245	0
Mettl17	ENSMUSG00000004561	coding	41.3	chr14:51889218-51889527	1	58	chr14:51889218-51889527	1.3
Arhgef40	ENSMUSG00000004562	coding	NA	NA	NA	23.6	chr14:52005036-52005340	0
Pnpla6	ENSMUSG00000004565	coding	12.3	chr8:3538086-3541290	0	8.3	chr8:3538086-3541290	0
Mcoln1	ENSMUSG00000004567	coding	37.8	chr8:3512866-3514782	0	21.9	chr8:3512866-3514782	0
Arhgef18	ENSMUSG00000004568	coding	10	chr8:3451539-3451630	0	10.1	chr8:3451539-3451630	0
Pkn2	ENSMUSG00000004591	coding	4.7	chr3:142794184-142794387	0	1.4	chr3:142810488-142810690	0
Cd33	ENSMUSG00000004609	coding	NA	NA	NA	NA	NA	NA
Etfb	ENSMUSG00000004610	coding	1	chr7:43456638-43457569	0.1	1	chr7:43456638-43457569	0.1
Nkg7	ENSMUSG00000004612	coding	NA	NA	NA	NA	NA	NA
Lim2	ENSMUSG00000004613	NA	NA	NA	NA	NA	NA	NA
Stxbp2	ENSMUSG00000004626	coding	6.7	chr8:3639618-3641110	0.1	9.7	chr8:3631205-3632219	0.2
Pcp2	ENSMUSG00000004630	coding	NA	NA	NA	NA	NA	NA
Sgce	ENSMUSG00000004631	coding	NA	NA	NA	0	chr6:4719497-4746979	0
Chn2	ENSMUSG00000004633	coding	1.6	chr6:54293116-54295783	0	NA	NA	NA
Wwox	ENSMUSG00000004637	coding	3.2	chr8:114679876-114706200	0	3.5	chr8:114706387-114711986	0
Slbp	ENSMUSG00000004642	coding	1.5	chr5:33645638-33646009	0.1	1	chr5:33640929-33641900	0.3
Tyr	ENSMUSG00000004651	coding	NA	NA	NA	NA	NA	NA
Ghrhr	ENSMUSG00000004654	coding	NA	NA	NA	NA	NA	NA
Aqp1	ENSMUSG00000004655	coding	NA	NA	NA	NA	NA	NA
Arid3b	ENSMUSG00000004661	coding	6.4	chr9:57795035-57796106	0	3	chr9:57795035-57796106	0
Cnn2	ENSMUSG00000004665	coding	1.4	chr10:79988741-79991359	0.2	0.6	chr10:79991482-79992272	0.2
Polr2e	ENSMUSG00000004667	coding	1.7	chr10:80036843-80036914	0.1	2.3	chr10:80036843-80036914	0
Abca13	ENSMUSG00000004668	coding	NA	NA	NA	NA	NA	NA
Myo9b	ENSMUSG00000004677	coding	65.2	chr8:71359453-71359557	0	56.6	chr8:71359453-71359557	0
Hdac9	ENSMUSG00000004698	coding	NA	NA	NA	NA	NA	NA
Ly9	ENSMUSG00000004707	coding	NA	NA	NA	NA	NA	NA
Cd244	ENSMUSG00000004709	coding	NA	NA	NA	NA	NA	NA
Adgre1	ENSMUSG00000004730	coding	NA	NA	NA	NA	NA	NA
Mtfp1	ENSMUSG00000004748	coding	2.1	chr11:4094034-4094388	0.5	1.4	chr11:4094517-4095215	0
Rab23	ENSMUSG00000004768	coding	6.8	chr1:33725020-33734701	0.5	4	chr1:33734859-33736799	0.4
Rab11a	ENSMUSG00000004771	coding	1.2	chr9:64726818-64728233	0.1	1.3	chr9:64725583-64726623	0
Eif2b2	ENSMUSG00000004788	coding	3.7	chr12:85219725-85219821	0.1	2.8	chr12:85219725-85219821	0.1
Dlst	ENSMUSG00000004789	coding	8.2	chr12:85118415-85118526	0	4.9	chr12:85118415-85118526	0
Pgf	ENSMUSG00000004791	coding	NA	NA	NA	NA	NA	NA
Ulk2	ENSMUSG00000004798	coding	NA	NA	NA	2.4	chr11:61783716-61787428	0
Ccl24	ENSMUSG00000004814	coding	NA	NA	NA	NA	NA	NA
Dgkq	ENSMUSG00000004815	coding	38.5	chr5:108652510-108653180	0	48.5	chr5:108652510-108653180	0
Tmed11	ENSMUSG00000004821	coding	NA	NA	NA	NA	NA	NA
Grap	ENSMUSG00000004837	coding	NA	NA	NA	NA	NA	NA
Pou1f1	ENSMUSG00000004842	coding	NA	NA	NA	NA	NA	NA
Chmp2b	ENSMUSG00000004843	coding	0.3	chr16:65540527-65545276	0	0.2	chr16:65540527-65545276	0
Plod3	ENSMUSG00000004846	coding	9.6	chr5:136995059-136996105	0	12	chr5:136995059-136996105	0
Ap1s1	ENSMUSG00000004849	coding	0.8	chr5:137037556-137041768	0	3	chr5:137035792-137037417	0
Mapk13	ENSMUSG00000004864	coding	21.3	chr17:28776183-28776301	0	15.4	chr17:28776183-28776301	0
Srpk1	ENSMUSG00000004865	coding	15.5	chr17:28599870-28600242	0.1	11.2	chr17:28599870-28600242	0.1
Pax3	ENSMUSG00000004872	coding	NA	NA	NA	NA	NA	NA
Lbr	ENSMUSG00000004880	coding	4.8	chr1:181819990-181820673	0	2.7	chr1:181819990-181820673	0
Crabp2	ENSMUSG00000004885	coding	2.8	chr3:87948911-87952114	0	0.9	chr3:87948911-87952114	0
Nes	ENSMUSG00000004891	coding	8.5	chr3:87974876-87975420	0	1.5	chr3:87974876-87975420	0.8
Bcan	ENSMUSG00000004892	coding	NA	NA	NA	NA	NA	NA
Hapln2	ENSMUSG00000004894	coding	NA	NA	NA	NA	NA	NA
Prcc	ENSMUSG00000004895	coding	1.5	chr3:87859347-87860145	0	0.5	chr3:87862275-87867314	0
Rrnad1	ENSMUSG00000004896	coding	67.2	chr3:87924529-87924946	4.1	66.8	chr3:87924529-87924946	4.8
Hdgf	ENSMUSG00000004897	coding	1.3	chr3:87913168-87913312	0.1	0.5	chr3:87913168-87913312	0
Slc25a18	ENSMUSG00000004902	coding	NA	NA	NA	NA	NA	NA
Thop1	ENSMUSG00000004929	coding	3.6	chr10:81077051-81077912	0	1.6	chr10:81078631-81079457	0
Apba3	ENSMUSG00000004931	coding	9.9	chr10:81272398-81272583	0	6.6	chr10:81272398-81272583	0.3
Matk	ENSMUSG00000004933	coding	NA	NA	NA	NA	NA	NA
Pias4	ENSMUSG00000004934	coding	3.8	chr10:81155907-81157011	0.2	1.7	chr10:81154373-81154447	0
Map2k1	ENSMUSG00000004936	coding	1.3	chr9:64187739-64191266	0	0.9	chr9:64187739-64191266	0
Sgta	ENSMUSG00000004937	coding	4	chr10:81052252-81060127	0.1	1.9	chr10:81046565-81047638	0
Nmrk2	ENSMUSG00000004939	coding	NA	NA	NA	NA	NA	NA
Tmem242	ENSMUSG00000004945	coding	0.6	chr17:5439633-5440132	0.4	0.4	chr17:5411468-5433441	0
Dtx2	ENSMUSG00000004947	coding	18.5	chr5:136026608-136028498	0	13.3	chr5:136026608-136028498	0
Zp3	ENSMUSG00000004948	coding	4.4	chr5:135984532-135985544	0	NA	NA	NA
Hspb1	ENSMUSG00000004951	coding	0.5	chr5:135888435-135889048	0.2	0.3	chr5:135888435-135889048	0.2
Rasa4	ENSMUSG00000004952	coding	31.4	chr5:136101395-136101624	0	29.7	chr5:136101395-136101624	0
Syt5	ENSMUSG00000004961	coding	NA	NA	NA	10.3	chr7:4542359-4542722	0
Hnrnpa2b1	ENSMUSG00000004980	coding	5.3	chr6:51464212-51465178	0	25.3	chr6:51461434-51463410	0
Fxyd4	ENSMUSG00000004988	coding	22.2	chr6:117934352-117934425	1.3	NA	NA	NA
Ccdc130	ENSMUSG00000004994	coding	7.9	chr8:84259252-84260293	0	10.3	chr8:84258927-84259112	0.9
Mri1	ENSMUSG00000004996	coding	16.8	chr8:84254353-84256243	0.5	3.8	chr8:84254088-84254175	0.7
Prkacb	ENSMUSG00000005034	coding	1.3	chr3:146732714-146737933	0	0.5	chr3:146750566-146751446	0
Sgsh	ENSMUSG00000005043	coding	NA	NA	NA	0	chr11:119350553-119350923	0
Chd5	ENSMUSG00000005045	coding	NA	NA	NA	3.5	chr4:152383030-152383269	0
Cstb	ENSMUSG00000005054	coding	0.4	chr10:78425858-78426926	0.4	0.1	chr10:78427029-78427310	0
Sh2b2	ENSMUSG00000005057	coding	NA	NA	NA	32.1	chr5:136222057-136224154	32.1
Pex5	ENSMUSG00000005069	coding	6	chr6:124399455-124399858	0.2	4	chr6:124399455-124399858	0
Jkamp	ENSMUSG00000005078	coding	5.4	chr12:72094868-72100046	1.4	5.9	chr12:72094868-72100046	0.2
Cd44	ENSMUSG00000005087	coding	NA	NA	NA	6.7	chr2:102828611-102831329	0
Slc1a2	ENSMUSG00000005089	coding	NA	NA	NA	NA	NA	NA
Eif2ak4	ENSMUSG00000005102	coding	4.7	chr2:118443227-118446259	0	9.7	chr2:118472687-118474031	0
Wdr1	ENSMUSG00000005103	coding	1.2	chr5:38545855-38546943	0	1.4	chr5:38545855-38546943	0
Slc2a9	ENSMUSG00000005107	coding	NA	NA	NA	NA	NA	NA
Wisp1	ENSMUSG00000005124	coding	NA	NA	NA	1.3	chr15:66906681-66912828	0
Ndrg1	ENSMUSG00000005125	coding	9.9	chr15:66931109-66933863	0	2.3	chr15:66960553-66969503	0
4930550C14Rik	ENSMUSG00000005131	coding	NA	NA	NA	NA	NA	NA
Man2b1	ENSMUSG00000005142	coding	13.6	chr8:85084504-85084640	0.2	11.9	chr8:85085549-85086810	0
Klf5	ENSMUSG00000005148	coding	0.7	chr14:99303478-99313150	0.2	0.3	chr14:99303478-99313150	0
Wdr83	ENSMUSG00000005150	coding	17.9	chr8:85079838-85080119	1.1	34.7	chr8:85079838-85080119	2.4
Prdx2	ENSMUSG00000005161	coding	0.3	chr8:84971693-84973999	0.1	0.2	chr8:84971693-84973999	0
Polr2a	ENSMUSG00000005198	coding	2.6	chr11:69742910-69743253	0.1	2	chr11:69742910-69743253	0.1
Shbg	ENSMUSG00000005202	coding	NA	NA	NA	NA	NA	NA
Senp3	ENSMUSG00000005204	coding	4.2	chr11:69679062-69680142	0.1	3.2	chr11:69674607-69677089	0
Corin	ENSMUSG00000005220	coding	NA	NA	NA	NA	NA	NA
Plekha8	ENSMUSG00000005225	coding	2.6	chr6:54620313-54622120	0	1.1	chr6:54620313-54622120	0
G6pc2	ENSMUSG00000005232	coding	NA	NA	NA	NA	NA	NA
Spc25	ENSMUSG00000005233	coding	4.5	chr2:69205179-69206063	0	2.9	chr2:69205179-69206063	0
Dnah2	ENSMUSG00000005237	coding	100	chr11:69452979-69453160	100	93.8	chr11:69452979-69453160	93.8
Ripk4	ENSMUSG00000005251	coding	6.9	chr16:97747397-97748022	0	2.6	chr16:97748182-97750092	0
Ufd1l	ENSMUSG00000005262	coding	5.4	chr16:18826303-18827017	0	6	chr16:18826303-18827017	0
Zfp287	ENSMUSG00000005267	coding	NA	NA	NA	0	chr11:62724884-62725247	0
Prlr	ENSMUSG00000005268	coding	NA	NA	NA	NA	NA	NA
Letm1	ENSMUSG00000005299	coding	2.1	chr5:33769812-33778607	0	1.7	chr5:33769812-33778607	0
Ubqln1	ENSMUSG00000005312	coding	2.6	chr13:58180906-58183181	0	0.8	chr13:58180906-58183181	0
Fgfr4	ENSMUSG00000005320	coding	NA	NA	NA	NA	NA	NA
Cadm3	ENSMUSG00000005338	coding	NA	NA	NA	NA	NA	NA
Fcer1a	ENSMUSG00000005339	coding	NA	NA	NA	NA	NA	NA
Txn2	ENSMUSG00000005354	coding	0.6	chr15:77915858-77924542	0.1	1.1	chr15:77927955-77928906	0.2
Casp14	ENSMUSG00000005355	coding	NA	NA	NA	NA	NA	NA
Slc1a6	ENSMUSG00000005357	coding	NA	NA	NA	NA	NA	NA
Slc1a3	ENSMUSG00000005360	coding	0	chr15:8688426-8708561	0	11.1	chr15:8649586-8650848	0
Crbn	ENSMUSG00000005362	coding	3	chr6:106784480-106790831	0	1.9	chr6:106783510-106784416	0
Il5ra	ENSMUSG00000005364	coding	NA	NA	NA	NA	NA	NA
Msh6	ENSMUSG00000005370	coding	2.1	chr17:87990349-87990430	0.2	2	chr17:87975406-87980190	0
Fbxo11	ENSMUSG00000005371	coding	3.6	chr17:87992176-87992257	0	1.6	chr17:87993255-87993736	0
Mlxipl	ENSMUSG00000005373	coding	NA	NA	NA	NA	NA	NA
Tbl2	ENSMUSG00000005374	coding	12.1	chr5:135149865-135152934	1.1	3.7	chr5:135149865-135152934	0.4
Wbscr22	ENSMUSG00000005378	coding	4.6	chr5:135061345-135063883	0.3	5.2	chr5:135061345-135063883	0
Nid1	ENSMUSG00000005397	coding	3.7	chr13:13509546-13509945	0	3.8	chr13:13509546-13509945	0
Mcm5	ENSMUSG00000005410	coding	2.4	chr8:75116019-75117521	0.1	3.1	chr8:75109622-75109699	0
Hmox1	ENSMUSG00000005413	coding	1.7	chr8:75093773-75095855	1	0.5	chr8:75095977-75096849	0.1
Mprip	ENSMUSG00000005417	coding	10.2	chr11:59737229-59741119	0	7.7	chr11:59737229-59741119	0
Cic	ENSMUSG00000005442	coding	22.9	chr7:25290966-25291054	0	12.9	chr7:25290966-25291054	0
Pafah1b3	ENSMUSG00000005447	coding	29.6	chr7:25297471-25297842	0.2	30.3	chr7:25297471-25297842	0.5
Il27ra	ENSMUSG00000005465	coding	NA	NA	NA	NA	NA	NA
Prkaca	ENSMUSG00000005469	coding	0.8	chr8:83990986-83994794	0	0.6	chr8:83990738-83990862	0
Asf1b	ENSMUSG00000005470	coding	1.4	chr8:83955938-83965030	0.7	0.7	chr8:83955938-83965030	0.5
Myl10	ENSMUSG00000005474	coding	NA	NA	NA	NA	NA	NA
Ddx39	ENSMUSG00000005481	coding	4.1	chr8:83721853-83722229	0.2	3.7	chr8:83721853-83722229	0.1
Dnajb1	ENSMUSG00000005483	coding	1	chr8:83610395-83610588	0.9	0.7	chr8:83608543-83609813	0.1
Msh4	ENSMUSG00000005493	coding	NA	NA	NA	NA	NA	NA
Usp40	ENSMUSG00000005501	coding	15.2	chr1:87967599-87968395	0	12	chr1:87967599-87968395	0
Evx1	ENSMUSG00000005503	coding	NA	NA	NA	NA	NA	NA
Kbtbd4	ENSMUSG00000005505	coding	3.7	chr2:90904910-90905665	1	3.4	chr2:90904910-90905665	0.4
Celf1	ENSMUSG00000005506	coding	2.8	chr2:91008301-91009201	0	1.4	chr2:91008301-91009201	0
Ndufs3	ENSMUSG00000005510	coding	3.5	chr2:90902945-90904422	0.9	2.4	chr2:90902945-90904422	0.3
Por	ENSMUSG00000005514	coding	5.3	chr5:135732805-135733501	0.2	1.5	chr5:135732805-135733501	0
Igf1r	ENSMUSG00000005533	coding	3.5	chr7:68195750-68201243	0	5.6	chr7:68207874-68211993	0
Insr	ENSMUSG00000005534	coding	5.2	chr8:3163482-3165517	0	4.4	chr8:3211701-3258382	0
Fcer2a	ENSMUSG00000005540	coding	NA	NA	NA	NA	NA	NA
Atp4a	ENSMUSG00000005553	coding	NA	NA	NA	NA	NA	NA
Trim28	ENSMUSG00000005566	coding	3.8	chr7:13029253-13029342	0.2	3.7	chr7:13029125-13029206	0.1
Ube2m	ENSMUSG00000005575	coding	2.5	chr7:13036661-13037620	0.5	1.7	chr7:13035755-13035841	0.2
Adcy9	ENSMUSG00000005580	coding	NA	NA	NA	NA	NA	NA
Mef2c	ENSMUSG00000005583	coding	NA	NA	NA	NA	NA	NA
Ctr9	ENSMUSG00000005609	coding	1.4	chr7:111052460-111053381	0	1.1	chr7:111033931-111034347	0
Eif4g2	ENSMUSG00000005610	coding	1.9	chr7:111076394-111076695	0.1	0.8	chr7:111076394-111076695	0
Mrvi1	ENSMUSG00000005611	coding	NA	NA	NA	NA	NA	NA
Pcyt1a	ENSMUSG00000005615	coding	2.2	chr16:32470240-32471296	0	0.8	chr16:32470240-32471296	0
Zfp592	ENSMUSG00000005621	coding	11.4	chr7:81037965-81038063	0.4	4	chr7:81037965-81038063	0
Psmd4	ENSMUSG00000005625	coding	4	chr3:95032985-95033481	0.3	2.2	chr3:95032985-95033481	0.2
Tmod4	ENSMUSG00000005628	coding	NA	NA	NA	NA	NA	NA
Insrr	ENSMUSG00000005640	coding	NA	NA	NA	NA	NA	NA
Cabp5	ENSMUSG00000005649	coding	NA	NA	NA	NA	NA	NA
Snx6	ENSMUSG00000005656	coding	1.6	chr12:54795502-54795647	0	5.6	chr12:54795502-54795647	0
Mthfd2	ENSMUSG00000005667	coding	1.6	chr6:83309555-83310411	0.2	1.1	chr6:83309555-83310411	0
Kit	ENSMUSG00000005672	coding	4.2	chr5:75639147-75640492	0	3	chr5:75639147-75640492	0
Tomm40l	ENSMUSG00000005674	coding	19.3	chr1:171222154-171222374	0.4	9.9	chr1:171222154-171222374	0
Nr1i3	ENSMUSG00000005677	coding	NA	NA	NA	NA	NA	NA
Apoa2	ENSMUSG00000005681	coding	0.5	chr1:171225367-171225665	0.1	NA	NA	NA
Pan2	ENSMUSG00000005682	coding	21.6	chr10:128315237-128315486	0	19.6	chr10:128314317-128314447	0
Cs	ENSMUSG00000005683	coding	2.4	chr10:128358534-128359169	0	0.8	chr10:128353212-128358333	0
Ampd3	ENSMUSG00000005686	coding	8.6	chr7:110807954-110809795	0	4.1	chr7:110806085-110807779	0
Bcas2	ENSMUSG00000005687	coding	3.6	chr3:103171866-103171947	0.3	4.2	chr3:103171866-103171947	0
Sh2d1a	ENSMUSG00000005696	coding	NA	NA	NA	NA	NA	NA
Ctcf	ENSMUSG00000005698	coding	9.5	chr8:105680260-105681434	0	7.1	chr8:105680260-105681434	0
Pard6a	ENSMUSG00000005699	coding	32.6	chr8:105702397-105702610	32.6	5.9	chr8:105702397-105702610	5.9
Agrp	ENSMUSG00000005705	coding	NA	NA	NA	NA	NA	NA
Pvalb	ENSMUSG00000005716	coding	NA	NA	NA	NA	NA	NA
Tfap4	ENSMUSG00000005718	coding	2.8	chr16:4552101-4559427	0.2	2.3	chr16:4552101-4559427	0
Ranbp1	ENSMUSG00000005732	coding	1.6	chr16:18240194-18240893	0.1	0.3	chr16:18240960-18241744	0.1
Cd247	ENSMUSG00000005763	coding	NA	NA	NA	NA	NA	NA
Rfx5	ENSMUSG00000005774	coding	33.9	chr3:94955386-94955745	0	12.5	chr3:94957886-94958249	0
Psmb4	ENSMUSG00000005779	coding	1.2	chr3:94884441-94884670	0.2	0.8	chr3:94884441-94884670	0.1
Mmp8	ENSMUSG00000005800	coding	NA	NA	NA	NA	NA	NA
Slc30a4	ENSMUSG00000005802	coding	1.6	chr2:122687057-122687863	0	3.7	chr2:122689553-122694394	0
Sqrdl	ENSMUSG00000005803	coding	NA	NA	NA	2.7	chr2:122765440-122784943	0
Bloc1s6	ENSMUSG00000005804	coding	2.1	chr2:122742731-122744125	0.7	6.2	chr2:122744214-122746054	0.2
Metap1	ENSMUSG00000005813	coding	3.6	chr3:138475079-138478869	0	1.8	chr3:138475079-138478869	0
Gpr108	ENSMUSG00000005823	coding	8.8	chr17:57236240-57236373	0	11.8	chr17:57237498-57237850	0
Tnfsf14	ENSMUSG00000005824	coding	NA	NA	NA	NA	NA	NA
Gata6	ENSMUSG00000005836	coding	NA	NA	NA	0	chr18:11063144-11064509	0
Rsl1d1	ENSMUSG00000005846	coding	3.2	chr16:11196397-11196472	0.3	1	chr16:11196397-11196472	0.1
Cnga2	ENSMUSG00000005864	coding	NA	NA	NA	NA	NA	NA
Apc	ENSMUSG00000005871	coding	2.9	chr18:34300062-34304582	0	2.2	chr18:34304723-34305565	0
Reep5	ENSMUSG00000005873	coding	0.8	chr18:34349804-34357091	0	0.2	chr18:34349804-34357091	0
Ergic3	ENSMUSG00000005881	coding	3.6	chr2:156011266-156011348	0.7	6	chr2:156008229-156008364	0.6
Uqcc1	ENSMUSG00000005882	coding	1.6	chr2:155848527-155851358	0	1.5	chr2:155858190-155887108	0
Spo11	ENSMUSG00000005883	coding	NA	NA	NA	NA	NA	NA
Ncoa2	ENSMUSG00000005886	coding	5.8	chr1:13162289-13166895	0	1.7	chr1:13167107-13174078	0
Prl4a1	ENSMUSG00000005891	coding	NA	NA	NA	NA	NA	NA
Trh	ENSMUSG00000005892	coding	0.6	chr6:92243126-92243671	0.2	0.2	chr6:92243888-92244547	0.2
Nr2c2	ENSMUSG00000005893	coding	7.1	chr6:92164294-92167458	0	6.4	chr6:92152418-92154334	0
Nr2c1	ENSMUSG00000005897	coding	5.9	chr10:94163808-94165417	0	3.2	chr10:94188289-94190618	0
Smpd4	ENSMUSG00000005899	coding	47.7	chr16:17635569-17638495	0	32	chr16:17635569-17638495	0
Pex1	ENSMUSG00000005907	coding	13	chr5:3633947-3635314	0	17.5	chr5:3633947-3635314	0
Otx1	ENSMUSG00000005917	coding	NA	NA	NA	NA	NA	NA
Kctd20	ENSMUSG00000005936	coding	5.7	chr17:28958058-28961413	0.3	9.2	chr17:28952570-28957878	0
Itgae	ENSMUSG00000005947	coding	10.3	chr11:73138512-73138766	2.5	NA	NA	NA
Ctns	ENSMUSG00000005949	coding	12.9	chr11:73186460-73187521	0	5.4	chr11:73185356-73186288	0
P2rx5	ENSMUSG00000005950	coding	8.1	chr11:73171251-73171764	8.1	NA	NA	NA
Shpk	ENSMUSG00000005951	coding	NA	NA	NA	NA	NA	NA
Trpv1	ENSMUSG00000005952	coding	NA	NA	NA	NA	NA	NA
Ephb3	ENSMUSG00000005958	coding	4.3	chr16:21205264-21212889	0	3	chr16:21220895-21221284	0
Tuft1	ENSMUSG00000005968	coding	15.9	chr3:94622146-94622687	0	28	chr3:94622146-94622687	0
Rcn1	ENSMUSG00000005973	coding	2	chr2:105389177-105391969	0.1	1.6	chr2:105394873-105398969	0.1
Dnase1	ENSMUSG00000005980	coding	100	chr16:4037435-4037549	90.9	100	chr16:4037698-4037953	100
Trap1	ENSMUSG00000005981	coding	7.5	chr16:4044699-4045442	0	5.9	chr16:4044699-4045442	0
Naa60	ENSMUSG00000005982	coding	8.6	chr16:3900878-3901782	1.2	5	chr16:3899969-3900642	0
1700037C18Rik	ENSMUSG00000005983	coding	NA	NA	NA	NA	NA	NA
Ankrd13d	ENSMUSG00000005986	coding	NA	NA	NA	18.5	chr19:4273103-4273535	1
Tyrp1	ENSMUSG00000005994	coding	NA	NA	NA	NA	NA	NA
Tpr	ENSMUSG00000006005	coding	7.1	chr1:150440199-150440438	0	4.4	chr1:150440199-150440438	0
Pdc	ENSMUSG00000006007	coding	NA	NA	NA	NA	NA	NA
BC003331	ENSMUSG00000006010	coding	14.5	chr1:150383095-150384428	0	11	chr1:150383095-150384428	0
Prg4	ENSMUSG00000006014	coding	NA	NA	NA	NA	NA	NA
Dhx34	ENSMUSG00000006019	coding	16.1	chr7:16206182-16210513	0	18.5	chr7:16203748-16203866	0
Kptn	ENSMUSG00000006021	coding	10.7	chr7:16120925-16123034	0	10	chr7:16120925-16123034	0
Napa	ENSMUSG00000006024	coding	8	chr7:16113406-16113475	0.1	5.7	chr7:16113406-16113475	0.1
Sra1	ENSMUSG00000006050	coding	3	chr18:36670130-36670247	0.5	5.8	chr18:36670130-36670247	0.1
Calcoco2	ENSMUSG00000006056	coding	0.5	chr11:96102753-96103216	0.1	0.3	chr11:96102753-96103216	0
Atp5g1	ENSMUSG00000006057	coding	1.3	chr11:96075034-96075626	0.2	1.5	chr11:96075034-96075626	0.1
Snf8	ENSMUSG00000006058	coding	3.1	chr11:96043477-96045160	0.1	2.1	chr11:96046355-96047194	0
Tbcb	ENSMUSG00000006095	coding	0.7	chr7:30227701-30231125	0	0.7	chr7:30227701-30231125	0.1
Inpp5k	ENSMUSG00000006127	coding	8.3	chr11:75647277-75647401	0	9.1	chr11:75639566-75645427	0
Crkl	ENSMUSG00000006134	coding	4.8	chr16:17469359-17483660	0.6	3.7	chr16:17469359-17483660	0.2
Upk3bl	ENSMUSG00000006143	coding	NA	NA	NA	NA	NA	NA
Eps8l1	ENSMUSG00000006154	coding	NA	NA	NA	NA	NA	NA
Clint1	ENSMUSG00000006169	coding	12.6	chr11:45906468-45907839	0.1	6.8	chr11:45906468-45907839	0
Prss16	ENSMUSG00000006179	coding	NA	NA	NA	NA	NA	NA
Cdkal1	ENSMUSG00000006191	coding	1.7	chr13:29854942-29855562	0	0	chr13:29854942-29855562	0
Rhox6	ENSMUSG00000006200	coding	0	chrX:37828461-37829623	0	0.4	chrX:37828461-37829623	0.4
5430419D17Rik	ENSMUSG00000006204	coding	NA	NA	NA	NA	NA	NA
Htra1	ENSMUSG00000006205	coding	2.1	chr7:130982295-130983659	0.2	1	chr7:130979985-130981656	0
Zbtb17	ENSMUSG00000006215	coding	11.5	chr4:141466764-141466842	0.4	6.7	chr4:141466764-141466842	0
Clcnkb	ENSMUSG00000006216	coding	57	chr4:141404840-141405051	0	NA	NA	NA
Fam131c	ENSMUSG00000006218	coding	5.9	chr4:141380696-141382326	2.3	3.5	chr4:141380696-141382326	0
Fblim1	ENSMUSG00000006219	coding	2.6	chr4:141581101-141583053	0.1	4.4	chr4:141595949-141599847	0.1
Hspb7	ENSMUSG00000006221	coding	NA	NA	NA	NA	NA	NA
Epor	ENSMUSG00000006235	coding	NA	NA	NA	NA	NA	NA
Ccdc159	ENSMUSG00000006241	coding	NA	NA	NA	NA	NA	NA
Mob1b	ENSMUSG00000006262	coding	3.1	chr5:88753324-88756094	0.5	4.4	chr5:88749659-88753159	0
Atp6v1b1	ENSMUSG00000006269	coding	NA	NA	NA	NA	NA	NA
Vax1	ENSMUSG00000006270	coding	NA	NA	NA	NA	NA	NA
Atp6v1b2	ENSMUSG00000006273	coding	0.7	chr8:69110010-69112429	0	0.9	chr8:69102242-69102450	0
Eps15l1	ENSMUSG00000006276	coding	14.6	chr8:72346172-72358312	0	10.8	chr8:72346172-72358312	0
Tep1	ENSMUSG00000006281	coding	18.2	chr14:50827200-50828904	0	15.4	chr14:50846596-50846832	0
Ttc5	ENSMUSG00000006288	coding	19.1	chr14:50775383-50777261	0.1	11.4	chr14:50773334-50775290	0
Osgep	ENSMUSG00000006289	coding	5.2	chr14:50916866-50917231	0	5.8	chr14:50916866-50917231	0
Aamp	ENSMUSG00000006299	coding	2.9	chr1:74281820-74282026	0.6	2.3	chr1:74280310-74280782	0.5
Tmbim1	ENSMUSG00000006301	coding	8.7	chr1:74292508-74292834	0.6	6	chr1:74291469-74291694	0.6
Arpc2	ENSMUSG00000006304	coding	40	chr1:74236611-74236817	0	52.2	chr1:74236611-74236817	0
Kmt2b	ENSMUSG00000006307	coding	15.1	chr7:30570842-30573959	0	13.7	chr7:30570842-30573959	0
Zbtb32	ENSMUSG00000006310	coding	53.8	chr7:30590870-30591056	9.4	38.5	chr7:30591966-30592911	11.7
Etv2	ENSMUSG00000006311	coding	1.8	chr7:30633835-30633988	0	0.6	chr7:30634102-30634612	0
Upk1a	ENSMUSG00000006313	coding	6.7	chr7:30603643-30603771	1.3	6.2	chr7:30605241-30606874	6.2
Tmem147	ENSMUSG00000006315	coding	5.8	chr7:30727904-30727986	4	4.3	chr7:30728717-30729201	2.8
Rps9	ENSMUSG00000006333	coding	1.7	chr7:3704065-3704326	0.5	0.5	chr7:3705920-3706650	0.3
Tfpt	ENSMUSG00000006335	coding	25.8	chr7:3620475-3620746	1.3	18.6	chr7:3620475-3620746	0.4
Susd2	ENSMUSG00000006342	coding	12.2	chr10:75640275-75640455	0	11.1	chr10:75640275-75640455	0
Ggt5	ENSMUSG00000006344	coding	NA	NA	NA	NA	NA	NA
Ggt1	ENSMUSG00000006345	coding	30.4	chr10:75585008-75585157	30.4	12.5	chr10:75585286-75585386	0
Crip2	ENSMUSG00000006356	coding	4.2	chr12:113144868-113144962	0.8	1.6	chr12:113144868-113144962	0.3
Crip1	ENSMUSG00000006360	coding	0.8	chr12:113152154-113153280	0.4	0.5	chr12:113152154-113153280	0
Cbfa2t3	ENSMUSG00000006362	coding	NA	NA	NA	NA	NA	NA
Fbln1	ENSMUSG00000006369	coding	5.6	chr15:85230901-85231416	0	2.4	chr15:85230901-85231416	0
Pgrmc1	ENSMUSG00000006373	coding	1.3	chrX:36602277-36604787	0.9	0.3	chrX:36598615-36602120	0.2
Gcat	ENSMUSG00000006378	coding	3	chr15:79036875-79037142	0	1.8	chr15:79036875-79037142	0
Tek	ENSMUSG00000006386	coding	2.3	chr4:94859685-94863612	0	2.9	chr4:94873142-94873923	0
Mpl	ENSMUSG00000006389	coding	NA	NA	NA	NA	NA	NA
Elovl1	ENSMUSG00000006390	coding	6.1	chr4:118431144-118431265	0.5	2.8	chr4:118428216-118430495	0.3
Med8	ENSMUSG00000006392	coding	4.1	chr4:118411004-118411657	0.9	2.1	chr4:118413876-118414723	0.4
Cdc20	ENSMUSG00000006398	coding	3	chr4:118435702-118435776	0.2	1.1	chr4:118435702-118435776	0.1
Adamts4	ENSMUSG00000006403	coding	NA	NA	NA	12.2	chr1:171251470-171252536	0
Nectin4	ENSMUSG00000006411	coding	NA	NA	NA	0	chr1:171385252-171385662	0
Pfdn2	ENSMUSG00000006412	coding	2.2	chr1:171356829-171357849	0.4	1.8	chr1:171345787-171356529	0.2
Rnf114	ENSMUSG00000006418	coding	3.3	chr2:167507198-167510875	1.4	1.1	chr2:167507198-167510875	0.2
C330007P06Rik	ENSMUSG00000006423	coding	6.2	chrX:36854422-36856851	0.2	7	chrX:36854422-36856851	0
Neurl1a	ENSMUSG00000006435	coding	6.7	chr19:47253809-47256711	0	41.5	chr19:47240672-47253118	0.8
Srm	ENSMUSG00000006442	coding	4.1	chr4:148594206-148594286	1	2	chr4:148594206-148594286	0.3
Epha2	ENSMUSG00000006445	coding	4.7	chr4:141324388-141328412	0.2	3.5	chr4:141324388-141328412	0
Rbm14	ENSMUSG00000006456	coding	15	chr19:4801806-4802550	0.8	6.8	chr19:4801806-4802550	0.5
Actn3	ENSMUSG00000006457	coding	2.8	chr19:4871161-4871596	0	2.7	chr19:4861504-4861584	0
A530013C23Rik	ENSMUSG00000006462	lncRNA	NA	NA	NA	NA	NA	NA
Zdhhc24	ENSMUSG00000006463	coding	37.1	chr19:4879030-4880120	3.2	22.3	chr19:4879030-4880120	3.6
Bbs1	ENSMUSG00000006464	coding	7.1	chr19:4897695-4899199	5.6	NA	NA	NA
Slc34a3	ENSMUSG00000006469	coding	15.4	chr2:25230890-25230975	15.4	NA	NA	NA
Ndor1	ENSMUSG00000006471	coding	47	chr2:25248055-25248121	3.8	37.9	chr2:25248241-25248335	3.5
Nsmf	ENSMUSG00000006476	coding	NA	NA	NA	20	chr2:25058322-25059020	0
Prl7a1	ENSMUSG00000006488	coding	NA	NA	NA	NA	NA	NA
Prl8a9	ENSMUSG00000006490	coding	NA	NA	NA	NA	NA	NA
Pdk1	ENSMUSG00000006494	coding	15.9	chr2:71886060-71887381	0	12.1	chr2:71886060-71887381	0
Ptbp1	ENSMUSG00000006498	coding	2.2	chr10:79862048-79862448	0.2	1	chr10:79860970-79862013	0.1
Mvd	ENSMUSG00000006517	coding	2.7	chr8:122436590-122437009	0.1	2.2	chr8:122438027-122439376	0
Cyba	ENSMUSG00000006519	coding	1.3	chr8:122425088-122426185	0.4	0.5	chr8:122425088-122426185	0.2
Itih3	ENSMUSG00000006522	coding	NA	NA	NA	NA	NA	NA
Tmem110	ENSMUSG00000006526	coding	10.5	chr14:30866745-30870750	1.3	7.3	chr14:30866745-30870750	0
Sfmbt1	ENSMUSG00000006527	coding	7.1	chr14:30715876-30765962	0	4	chr14:30815654-30816747	0
Itih1	ENSMUSG00000006529	coding	NA	NA	NA	NA	NA	NA
Ihh	ENSMUSG00000006538	coding	NA	NA	NA	NA	NA	NA
Prkag3	ENSMUSG00000006542	coding	NA	NA	NA	NA	NA	NA
Cryba2	ENSMUSG00000006546	coding	NA	NA	NA	NA	NA	NA
Atp7b	ENSMUSG00000006567	coding	NA	NA	NA	NA	NA	NA
Slc4a1	ENSMUSG00000006574	coding	NA	NA	NA	NA	NA	NA
Rundc3a	ENSMUSG00000006575	coding	16.6	chr11:102399781-102399887	0	16.9	chr11:102401001-102401980	0
Slc4a3	ENSMUSG00000006576	coding	NA	NA	NA	41.7	chr1:75550936-75551246	0
Cdt1	ENSMUSG00000006585	coding	5.5	chr8:122570102-122570193	1.5	3.4	chr8:122570102-122570193	0.4
Runx1t1	ENSMUSG00000006586	coding	NA	NA	NA	NA	NA	NA
Snai3	ENSMUSG00000006587	coding	NA	NA	NA	5.6	chr8:122455035-122456122	5.6
Aprt	ENSMUSG00000006589	coding	2.5	chr8:122575536-122576514	0.5	1.5	chr8:122576622-122576752	0.5
Gtf2h1	ENSMUSG00000006599	coding	4.3	chr7:46805124-46806735	0.1	1.7	chr7:46805124-46806735	0
Hfe	ENSMUSG00000006611	coding	NA	NA	NA	NA	NA	NA
Abhd1	ENSMUSG00000006638	pseudogene	77.9	chr5:30953046-30953342	44.4	48.2	chr5:30953992-30954090	23.3
Slc5a6	ENSMUSG00000006641	coding	9.8	chr5:31039843-31040361	0	10.7	chr5:31039843-31040361	0
Tcf23	ENSMUSG00000006642	coding	NA	NA	NA	NA	NA	NA
Nphs1	ENSMUSG00000006649	coding	100	chr7:30462730-30462814	0	82.6	chr7:30463310-30463511	0
Aplp1	ENSMUSG00000006651	coding	7.2	chr7:30440303-30441054	0	4.7	chr7:30436203-30436786	0
Qrich1	ENSMUSG00000006673	coding	4.5	chr9:108517241-108528588	0.4	3.5	chr9:108517241-108528588	0.3
P4htm	ENSMUSG00000006675	coding	18.9	chr9:108580107-108580718	0	14.3	chr9:108580107-108580718	14.3
Usp19	ENSMUSG00000006676	coding	29.8	chr9:108500270-108501193	0.2	28.3	chr9:108500270-108501193	0.1
Pola1	ENSMUSG00000006678	coding	0.3	chrX:93594849-93596114	0	0.4	chrX:93596232-93597217	0
Cdc42	ENSMUSG00000006699	coding	0.2	chr4:137332480-137335974	0	0.4	chr4:137336130-137357645	0
Pknox1	ENSMUSG00000006705	coding	4.1	chr17:31564889-31583695	0	1.9	chr17:31596894-31599514	0
D130043K22Rik	ENSMUSG00000006711	coding	NA	NA	NA	NA	NA	NA
Gmnn	ENSMUSG00000006715	coding	2.6	chr13:24752231-24753347	0.1	1.5	chr13:24752231-24753347	0
Acot13	ENSMUSG00000006717	coding	0.5	chr13:24820900-24831225	0.4	0.1	chr13:24820900-24831225	0
Zfp184	ENSMUSG00000006720	coding	2.6	chr13:21945800-21947002	0	0	chr13:21945800-21947002	0
Cyp27b1	ENSMUSG00000006724	coding	NA	NA	NA	NA	NA	NA
Cdk4	ENSMUSG00000006728	coding	2.4	chr10:127065265-127065952	0.1	1.9	chr10:127065265-127065952	0
B4galnt1	ENSMUSG00000006731	coding	5.6	chr10:127170169-127170590	0	34	chr10:127165520-127166003	0
Mettl1	ENSMUSG00000006732	coding	5.1	chr10:127043224-127044466	0.8	6.6	chr10:127043224-127044466	0.9
Tspan31	ENSMUSG00000006736	coding	6.3	chr10:127068191-127068268	0.8	2.8	chr10:127068989-127069345	0.1
Kif5b	ENSMUSG00000006740	coding	2	chr18:6210805-6211023	0	1.8	chr18:6203708-6208186	0
Saal1	ENSMUSG00000006763	coding	3.6	chr7:46699719-46701780	0.2	2.5	chr7:46699719-46701780	0
Tph2	ENSMUSG00000006764	coding	NA	NA	NA	NA	NA	NA
Krt23	ENSMUSG00000006777	coding	NA	NA	NA	NA	NA	NA
Cnp	ENSMUSG00000006782	coding	0.7	chr11:100579053-100580346	0.4	0.7	chr11:100576906-100578912	0
Ttc25	ENSMUSG00000006784	coding	13.5	chr11:100553715-100553863	13.5	NA	NA	NA
Sulf2	ENSMUSG00000006800	coding	7.4	chr2:166132855-166155502	0	4	chr2:166074819-166075494	0
Sod2	ENSMUSG00000006818	coding	0.4	chr17:13013613-13015025	0.2	0.3	chr17:13008069-13008183	0.1
Tmco6	ENSMUSG00000006850	coding	14.3	chr18:36741147-36741661	0.4	11.8	chr18:36737853-36738095	0
Stambp	ENSMUSG00000006906	coding	0	chr6:83563919-83564180	0	0	chr6:83564257-83570302	0
Ezh1	ENSMUSG00000006920	coding	15.4	chr11:101195698-101199257	0	11.4	chr11:101195698-101199257	0
Hap1	ENSMUSG00000006930	coding	19.7	chr11:100351553-100351842	0.4	18.5	chr11:100351553-100351842	0
P3h4	ENSMUSG00000006931	coding	3	chr11:100411875-100412700	0	7.3	chr11:100414080-100414176	0
Ctnnb1	ENSMUSG00000006932	coding	2.2	chr9:120958653-120959308	0.1	1.5	chr9:120958653-120959308	0
Eif1b	ENSMUSG00000006941	coding	1.1	chr9:120494637-120494912	0.2	1.1	chr9:120494637-120494912	0.2
Klk4	ENSMUSG00000006948	coding	NA	NA	NA	NA	NA	NA
Chrd	ENSMUSG00000006958	coding	NA	NA	NA	9.5	chr16:20741596-20741924	0
Psmd2	ENSMUSG00000006998	coding	0.7	chr16:20661734-20661815	0	0.3	chr16:20658062-20659405	0
Syngr3	ENSMUSG00000007021	coding	NA	NA	NA	3.4	chr17:24686441-24686518	2.3
Vars	ENSMUSG00000007029	coding	6.3	chr17:35015477-35015593	0.1	3.5	chr17:35015477-35015593	0
Vwa7	ENSMUSG00000007030	coding	NA	NA	NA	NA	NA	NA
Hspa1l	ENSMUSG00000007033	coding	NA	NA	NA	NA	NA	NA
Slc44a4	ENSMUSG00000007034	coding	8.8	chr17:34921316-34921527	0	3.5	chr17:34921316-34921527	0
Msh5	ENSMUSG00000007035	coding	NA	NA	NA	NA	NA	NA
Abhd16a	ENSMUSG00000007036	coding	12.2	chr17:35100689-35100961	0	16.4	chr17:35100689-35100961	0
Neu1	ENSMUSG00000007038	coding	24	chr17:34932829-34934002	0.5	20.6	chr17:34932829-34934002	1.1
Ddah2	ENSMUSG00000007039	coding	3.2	chr17:35059273-35060102	0.9	3.4	chr17:35059273-35060102	0.4
Clic1	ENSMUSG00000007041	coding	1.4	chr17:35055409-35058329	0.2	0.9	chr17:35055409-35058329	0.1
Lsm2	ENSMUSG00000007050	coding	3.3	chr17:34982688-34985108	0.3	2.5	chr17:34982688-34985108	0.2
Pole	ENSMUSG00000007080	coding	8.4	chr5:110324084-110324159	0	5.8	chr5:110324084-110324159	0
Atp1a2	ENSMUSG00000007097	coding	NA	NA	NA	0	chr1:172280087-172280568	0
Atp1a4	ENSMUSG00000007107	coding	NA	NA	NA	NA	NA	NA
Casq1	ENSMUSG00000007122	coding	18.5	chr1:172213129-172213336	0	NA	NA	NA
Stx1a	ENSMUSG00000007207	coding	1.7	chr5:135042667-135045596	0	15.9	chr5:135042005-135042108	8.6
Ceacam9	ENSMUSG00000007209	coding	NA	NA	NA	NA	NA	NA
Zfp775	ENSMUSG00000007216	coding	25	chr6:48613260-48619224	25	7.3	chr6:48613260-48619224	7.3
Scube2	ENSMUSG00000007279	coding	NA	NA	NA	NA	NA	NA
Mrpl49	ENSMUSG00000007338	coding	1.1	chr19:6057080-6057658	0.7	1	chr19:6054983-6055075	0.3
Dennd2c	ENSMUSG00000007379	coding	3.9	chr3:103156951-103157643	0.1	3.5	chr3:103146557-103149040	0
Mark3	ENSMUSG00000007411	coding	11.8	chr12:111647729-111655269	0	6.2	chr12:111628303-111628961	0
Gatad1	ENSMUSG00000007415	coding	0.3	chr5:3646910-3647379	0.1	0.2	chr5:3646910-3647379	0
2310003L06Rik	ENSMUSG00000007457	coding	1	chr5:87969557-87970638	1	NA	NA	NA
M6pr	ENSMUSG00000007458	coding	5.9	chr6:122313426-122315056	0.3	6.4	chr6:122313426-122315056	0
Lrrc8a	ENSMUSG00000007476	coding	0.4	chr2:30257333-30261847	0	1.9	chr2:30237806-30240568	0
Mc5r	ENSMUSG00000007480	coding	NA	NA	NA	NA	NA	NA
Ppp2r1a	ENSMUSG00000007564	coding	0.5	chr17:20965331-20965454	0	0.3	chr17:20961014-20961584	0
Fance	ENSMUSG00000007570	coding	8.3	chr17:28316904-28317157	0	15.1	chr17:28316904-28317157	0
Tinf2	ENSMUSG00000007589	coding	16.5	chr14:55680457-55680610	1.3	9.8	chr14:55680457-55680610	0.4
Tssk4	ENSMUSG00000007591	coding	NA	NA	NA	NA	NA	NA
Hapln4	ENSMUSG00000007594	coding	NA	NA	NA	0	chr8:70085145-70086807	0
Dus3l	ENSMUSG00000007603	coding	39.7	chr17:56768414-56768517	0.9	31.8	chr17:56768414-56768517	0.7
Gtpbp3	ENSMUSG00000007610	coding	23.1	chr8:71490538-71490894	1.3	9.7	chr8:71491210-71491424	0.4
Tgfbr1	ENSMUSG00000007613	coding	3.1	chr4:47383995-47393246	0	2.8	chr4:47383995-47393246	0
Homer1	ENSMUSG00000007617	coding	0.7	chr13:93349298-93355939	0	0.4	chr13:93305303-93341755	0
Rad51c	ENSMUSG00000007646	coding	4.5	chr11:87401557-87402597	0.3	2.4	chr11:87379488-87380831	0
Gabrb2	ENSMUSG00000007653	coding	NA	NA	NA	NA	NA	NA
Cav1	ENSMUSG00000007655	coding	NA	NA	NA	0	chr6:17308046-17339112	0
Arpp19	ENSMUSG00000007656	coding	0.4	chr9:75052356-75056634	0	0.1	chr9:75037962-75052232	0.1
Bcl2l1	ENSMUSG00000007659	coding	18.6	chr2:152830103-152831602	0.1	13.3	chr2:152830103-152831602	0.4
Khsrp	ENSMUSG00000007670	coding	10.1	chr17:57023594-57023826	0.2	5.7	chr17:57023594-57023826	0.1
Dio2	ENSMUSG00000007682	coding	NA	NA	NA	NA	NA	NA
Ccdc124	ENSMUSG00000007721	coding	3.2	chr8:70870075-70873458	0.1	4.4	chr8:70870075-70873458	0.2
Cct4	ENSMUSG00000007739	coding	1.9	chr11:23000955-23001361	0.2	1	chr11:23000955-23001361	0.1
0610009B22Rik	ENSMUSG00000007777	coding	3.2	chr11:51686093-51688547	3.2	2.4	chr11:51686093-51688547	2.4
Cpt1c	ENSMUSG00000007783	coding	32.5	chr7:44965267-44965370	0	22.1	chr7:44965267-44965370	0
Twist2	ENSMUSG00000007805	coding	NA	NA	NA	0	chr1:91802150-91847388	0
Zfp655	ENSMUSG00000007812	coding	1.7	chr5:145233603-145242919	1	2	chr5:145233603-145242919	0
Rhoa	ENSMUSG00000007815	coding	0.6	chr9:108327742-108330870	0	0.1	chr9:108335182-108336647	0
Zmiz1	ENSMUSG00000007817	coding	3.7	chr14:25661522-25662939	0	1.1	chr14:25658274-25661266	0
Ankrd26	ENSMUSG00000007827	coding	12.5	chr6:118517990-118518340	0	3.3	chr6:118525917-118527655	0
Aldh16a1	ENSMUSG00000007833	coding	7.7	chr7:45148741-45149663	0	5.5	chr7:45148741-45149663	0
Prrg2	ENSMUSG00000007837	coding	30.4	chr7:45060387-45060740	1.7	12.5	chr7:45060387-45060740	0.9
Hnrnph1	ENSMUSG00000007850	coding	NA	NA	NA	NA	NA	NA
Ift43	ENSMUSG00000007867	coding	5.6	chr12:86140096-86161148	0	2.7	chr12:86082641-86085093	0
Id3	ENSMUSG00000007872	coding	5	chr4:136144377-136144879	2	2.6	chr4:136144377-136144879	1.1
Tcap	ENSMUSG00000007877	coding	NA	NA	NA	NA	NA	NA
Arid1a	ENSMUSG00000007880	coding	2.4	chr4:133682056-133684434	0	1.8	chr4:133682056-133684434	0.1
Crlf1	ENSMUSG00000007888	coding	NA	NA	NA	1.5	chr8:70501279-70503304	0
Ctsd	ENSMUSG00000007891	coding	0.8	chr7:142376739-142376832	0.1	0.5	chr7:142376739-142376832	0
Rplp1	ENSMUSG00000007892	coding	0.2	chr9:61913522-61913887	0.1	0.1	chr9:61913522-61913887	0
Cabs1	ENSMUSG00000007907	coding	NA	NA	NA	NA	NA	NA
Hmgcll1	ENSMUSG00000007908	coding	NA	NA	NA	NA	NA	NA
Ttc9b	ENSMUSG00000007944	coding	NA	NA	NA	NA	NA	NA
Phox2a	ENSMUSG00000007946	coding	NA	NA	NA	NA	NA	NA
Abhd8	ENSMUSG00000007950	coding	6.9	chr8:71457378-71458037	3.6	6.5	chr8:71458549-71461245	0.5
Ift22	ENSMUSG00000007987	coding	8.5	chr5:136911892-136912824	0	3	chr5:136911392-136911688	0
Fzd3	ENSMUSG00000007989	coding	4	chr14:65239915-65252943	4	1.4	chr14:65212224-65234913	0
1700008O03Rik	ENSMUSG00000008028	coding	75.2	chr7:44374525-44374986	7	NA	NA	NA
Mid1ip1	ENSMUSG00000008035	coding	NA	NA	NA	4.2	chrX:10717705-10717983	4.2
Ap2s1	ENSMUSG00000008036	coding	0.4	chr7:16743369-16747260	0	0.3	chr7:16743369-16747260	0.1
Fgfrl1	ENSMUSG00000008090	coding	6.7	chr5:108705140-108705218	0	3	chr5:108695119-108703285	0
4930432K21Rik	ENSMUSG00000008129	coding	NA	NA	NA	7.1	chr8:84167691-84170354	7.1
Fhl2	ENSMUSG00000008136	coding	NA	NA	NA	2.8	chr1:43128431-43131651	0
Emc10	ENSMUSG00000008140	coding	5	chr7:44490971-44491954	0.1	4.4	chr7:44490971-44491954	0.1
Clstn3	ENSMUSG00000008153	coding	12.2	chr6:124432161-124436817	0	8.8	chr6:124432161-124436817	0
Fbxw9	ENSMUSG00000008167	coding	27.3	chr8:85064497-85064580	1.5	32.7	chr8:85064497-85064580	1.4
Spib	ENSMUSG00000008193	coding	NA	NA	NA	NA	NA	NA
Fnbp4	ENSMUSG00000008200	coding	35.6	chr2:90767542-90768515	0.1	23.6	chr2:90767542-90768515	0
Cers4	ENSMUSG00000008206	coding	12.9	chr8:4520309-4520553	0	5.5	chr8:4521281-4523353	0
Scrn3	ENSMUSG00000008226	coding	13	chr2:73322195-73329762	1	5.2	chr2:73322195-73329762	0
Phax	ENSMUSG00000008301	coding	1.2	chr18:56580301-56584290	0.7	0.7	chr18:56576049-56580179	0.1
Tle1	ENSMUSG00000008305	coding	21.8	chr4:72157480-72158212	0	8.7	chr4:72158418-72169121	0
1700109H08Rik	ENSMUSG00000008307	coding	NA	NA	NA	NA	NA	NA
Relt	ENSMUSG00000008318	coding	7.1	chr7:100851173-100851353	0	6.2	chr7:100848504-100848798	0
Snrpb2	ENSMUSG00000008333	coding	1.3	chr2:143063099-143064541	0.2	0.8	chr2:143069425-143070887	0
Ubc	ENSMUSG00000008348	coding	3.8	chr5:125388265-125389696	3.8	0.6	chr5:125388265-125389696	0.6
Prpf31	ENSMUSG00000008373	coding	2	chr7:3630906-3632667	0.1	4.5	chr7:3630906-3632667	0
Sertad1	ENSMUSG00000008384	coding	1	chr7:27487079-27489252	1	0.7	chr7:27487079-27489252	0.7
Carhsp1	ENSMUSG00000008393	coding	0.6	chr16:8661104-8663586	0.3	1	chr16:8664423-8672112	0.1
Elk3	ENSMUSG00000008398	coding	NA	NA	NA	0.6	chr10:93254812-93264879	0.2
Herpud2	ENSMUSG00000008429	coding	7.2	chr9:25109555-25110410	0	6.9	chr9:25109006-25109439	0
Rdh13	ENSMUSG00000008435	coding	3.1	chr7:4435099-4442593	0	6	chr7:4444322-4445446	0
Adam21	ENSMUSG00000008438	coding	NA	NA	NA	NA	NA	NA
Nutf2	ENSMUSG00000008450	coding	1.4	chr8:105876609-105878804	0.1	1.1	chr8:105876609-105878804	0.1
Fut1	ENSMUSG00000008461	coding	NA	NA	NA	NA	NA	NA
Arpc5	ENSMUSG00000008475	coding	1.6	chr1:152766868-152768860	0.5	1.3	chr1:152768934-152771363	0.1
Rnf151	ENSMUSG00000008482	coding	NA	NA	NA	NA	NA	NA
Elavl2	ENSMUSG00000008489	coding	49.7	chr4:91253568-91254140	0	0.7	chr4:91260987-91263991	0
Pou2f2	ENSMUSG00000008496	coding	NA	NA	NA	NA	NA	NA
Mgst1	ENSMUSG00000008540	coding	NA	NA	NA	0	chr6:138140607-138147658	0
Nfib	ENSMUSG00000008575	coding	15.4	chr4:82323711-82327728	0	NA	NA	NA
Htr3b	ENSMUSG00000008590	coding	NA	NA	NA	NA	NA	NA
Rab25	ENSMUSG00000008601	coding	NA	NA	NA	3.6	chr3:88545257-88548032	2.7
Ubqln4	ENSMUSG00000008604	coding	16.3	chr3:88563334-88564369	0.5	5.5	chr3:88563334-88564369	0.1
Rbfox1	ENSMUSG00000008658	coding	NA	NA	NA	NA	NA	NA
Rps18	ENSMUSG00000008668	coding	0.5	chr17:33955177-33955617	0.3	0.7	chr17:33955177-33955617	0.2
Rpl10	ENSMUSG00000008682	coding	1.6	chrX:74271025-74271659	0.4	1.4	chrX:74271025-74271659	0.2
Rps15a	ENSMUSG00000008683	coding	0.6	chr7:118115247-118116135	0	0.2	chr7:118115247-118116135	0
Ncaph2	ENSMUSG00000008690	coding	5.6	chr15:89355944-89360355	0.1	4.8	chr15:89355944-89360355	0.1
Hipk1	ENSMUSG00000008730	coding	5.5	chr3:103744437-103745259	0	6.1	chr3:103744437-103745259	0
Gprc5b	ENSMUSG00000008734	coding	10.2	chr7:118976671-118983614	1.1	6.8	chr7:118976671-118983614	0
Man1a2	ENSMUSG00000008763	coding	1.9	chr3:100567743-100578475	0	0.4	chr3:100578592-100581984	0
Ceacam5	ENSMUSG00000008789	coding	NA	NA	NA	NA	NA	NA
Tppp2	ENSMUSG00000008813	coding	NA	NA	NA	NA	NA	NA
Acyp1	ENSMUSG00000008822	coding	2.3	chr12:85272828-85279990	1.6	5.6	chr12:85272828-85279990	4
Cldn13	ENSMUSG00000008843	coding	NA	NA	NA	NA	NA	NA
Cd163	ENSMUSG00000008845	coding	NA	NA	NA	NA	NA	NA
Hdac5	ENSMUSG00000008855	coding	15.1	chr11:102218491-102224733	0	19.8	chr11:102218491-102224733	0
Rala	ENSMUSG00000008859	coding	0.4	chr13:17888682-17893121	0.2	0.2	chr13:17893331-17896952	0
Clec3a	ENSMUSG00000008874	coding	NA	NA	NA	NA	NA	NA
Vdac3	ENSMUSG00000008892	coding	0.7	chr8:22579143-22580339	0.1	0.9	chr8:22588795-22593683	0
Slc1a7	ENSMUSG00000008932	coding	NA	NA	NA	NA	NA	NA
Vps72	ENSMUSG00000008958	coding	2.8	chr3:95111215-95118224	0.1	4.1	chr3:95121407-95122378	0
Gabpa	ENSMUSG00000008976	coding	2.5	chr16:84844367-84846123	0.1	2.1	chr16:84844367-84846123	0
Bmp7	ENSMUSG00000008999	coding	11.7	chr2:172879524-172893447	0	3.5	chr2:172875292-172879325	0
Dynll1	ENSMUSG00000009013	coding	1.9	chr5:115300651-115300831	0.6	0.8	chr5:115300651-115300831	0.1
Pdcl	ENSMUSG00000009030	coding	2.1	chr2:37355818-37357203	0.7	2.6	chr2:37355818-37357203	0.2
Tmem184b	ENSMUSG00000009035	coding	3.4	chr15:79369989-79377046	0	2.8	chr15:79366679-79369669	0
Gm5965	ENSMUSG00000009047	coding	NA	NA	NA	NA	NA	NA
Rsph14	ENSMUSG00000009070	coding	NA	NA	NA	NA	NA	NA
Nf2	ENSMUSG00000009073	coding	17	chr11:4768274-4782186	0	22.1	chr11:4768274-4782186	0
Cabp7	ENSMUSG00000009075	coding	2.3	chr11:4738949-4739123	0	5.3	chr11:4739667-4740368	1.8
Zmat5	ENSMUSG00000009076	coding	4.7	chr11:4732179-4737331	0.1	2.4	chr11:4704722-4722357	0.2
Ewsr1	ENSMUSG00000009079	coding	0.7	chr11:5072942-5078472	0.4	0.5	chr11:5072942-5078472	0.2
Ap1b1	ENSMUSG00000009090	coding	2.6	chr11:5040181-5040266	0	0.9	chr11:5040422-5041717	0
Derl3	ENSMUSG00000009092	coding	11.1	chr10:75893844-75893966	11.1	18.3	chr10:75894628-75895038	1.3
Gstt4	ENSMUSG00000009093	coding	NA	NA	NA	NA	NA	NA
Tbx1	ENSMUSG00000009097	coding	NA	NA	NA	NA	NA	NA
Gnat2	ENSMUSG00000009108	coding	NA	NA	NA	3	chr3:108093367-108095140	0
Bcl2l13	ENSMUSG00000009112	coding	0.8	chr6:120870836-120876202	0	0.3	chr6:120876347-120886677	0
2610028H24Rik	ENSMUSG00000009114	coding	NA	NA	NA	NA	NA	NA
Spatc1l	ENSMUSG00000009115	coding	NA	NA	NA	NA	NA	NA
Dqx1	ENSMUSG00000009145	coding	NA	NA	NA	NA	NA	NA
Ccl8	ENSMUSG00000009185	coding	NA	NA	NA	1	chr11:82116151-82116528	0.7
Lnpk	ENSMUSG00000009207	coding	7.3	chr2:74551102-74554987	0	4	chr2:74522298-74529630	0
Prr29	ENSMUSG00000009210	coding	NA	NA	NA	NA	NA	NA
Tmem8c	ENSMUSG00000009214	coding	NA	NA	NA	NA	NA	NA
Fam163b	ENSMUSG00000009216	coding	NA	NA	NA	NA	NA	NA
Trpm5	ENSMUSG00000009246	coding	NA	NA	NA	NA	NA	NA
Ascl2	ENSMUSG00000009248	coding	10.7	chr7:142968700-142968970	5.6	4.2	chr7:142968700-142968970	1.7
Rarres2	ENSMUSG00000009281	coding	66.3	chr6:48570060-48570243	59.9	39.3	chr6:48570060-48570243	0
Pttg1ip	ENSMUSG00000009291	coding	2.7	chr10:77587304-77589633	0.5	1.8	chr10:77587304-77589633	0.2
Trpm2	ENSMUSG00000009292	coding	NA	NA	NA	NA	NA	NA
Ube2g2	ENSMUSG00000009293	coding	0.5	chr10:77641579-77643468	0	0.2	chr10:77643610-77644446	0
Mpo	ENSMUSG00000009350	coding	NA	NA	NA	NA	NA	NA
Lpo	ENSMUSG00000009356	coding	NA	NA	NA	NA	NA	NA
Met	ENSMUSG00000009376	coding	NA	NA	NA	0	chr6:17535104-17535837	0
Slc16a12	ENSMUSG00000009378	coding	NA	NA	NA	NA	NA	NA
Syn2	ENSMUSG00000009394	coding	NA	NA	NA	NA	NA	NA
Elk1	ENSMUSG00000009406	coding	2.6	chrX:20937564-20941553	0.5	1.3	chrX:20937564-20941553	0
Nav1	ENSMUSG00000009418	coding	16.3	chr1:135453289-135454044	0	2.8	chr1:135472872-135532348	0
Tnpo1	ENSMUSG00000009470	coding	1.9	chr13:98850184-98852854	0	1	chr13:98850184-98852854	0
Myod1	ENSMUSG00000009471	coding	NA	NA	NA	NA	NA	NA
Otog	ENSMUSG00000009487	coding	NA	NA	NA	NA	NA	NA
Rnmt	ENSMUSG00000009535	coding	4.9	chr18:68314153-68317993	0	3.3	chr18:68314153-68317993	0
Kcnq1	ENSMUSG00000009545	coding	NA	NA	NA	NA	NA	NA
Srp14	ENSMUSG00000009549	coding	1.4	chr2:118479451-118479590	0.3	0.6	chr2:118476308-118476826	0.1
6330409D20Rik	ENSMUSG00000009551	coding	NA	NA	NA	NA	NA	NA
Cdk9	ENSMUSG00000009555	coding	5.4	chr2:32710568-32712030	1.5	3.6	chr2:32709616-32709772	0.8
Tor2a	ENSMUSG00000009563	coding	3.7	chr2:32757451-32758670	0.3	3.2	chr2:32757451-32758670	0
Fpgs	ENSMUSG00000009566	coding	7.3	chr2:32687223-32687412	0.4	4	chr2:32687223-32687412	0.4
Mkl2	ENSMUSG00000009569	coding	11.5	chr16:13384356-13385605	0	4.2	chr16:13384356-13385605	0
Cbx5	ENSMUSG00000009575	coding	0.3	chr15:103213255-103239732	0.1	0.2	chr15:103213255-103239732	0.1
Odam	ENSMUSG00000009580	coding	NA	NA	NA	NA	NA	NA
Apobec3	ENSMUSG00000009585	coding	83.3	chr15:79899119-79905443	0.2	1.9	chr15:79905601-79906340	0
St6galnac1	ENSMUSG00000009588	coding	NA	NA	NA	NA	NA	NA
Taf7l	ENSMUSG00000009596	coding	3.5	chrX:134465735-134465907	0	0	chrX:134466142-134466523	0
Sardh	ENSMUSG00000009614	coding	NA	NA	NA	NA	NA	NA
Vav2	ENSMUSG00000009621	coding	11.4	chr2:27269023-27270127	0	6.3	chr2:27269023-27270127	0
Tex15	ENSMUSG00000009628	coding	4.2	chr8:33557440-33562975	0	NA	NA	NA
Ppp2cb	ENSMUSG00000009630	coding	1.2	chr8:33610865-33611747	0	0.6	chr8:33615828-33617026	0
G0s2	ENSMUSG00000009633	coding	NA	NA	NA	NA	NA	NA
Dmap1	ENSMUSG00000009640	coding	5.9	chr4:117676136-117676349	0.2	6.4	chr4:117676136-117676349	0
Pla2g12b	ENSMUSG00000009646	coding	NA	NA	NA	NA	NA	NA
Mcu	ENSMUSG00000009647	coding	3.4	chr10:59456810-59466453	0	5.3	chr10:59456810-59466453	0
Oit3	ENSMUSG00000009654	coding	NA	NA	NA	NA	NA	NA
Tex11	ENSMUSG00000009670	coding	4.8	chrX:100876611-100879978	0	0	chrX:100946794-100951564	0
Bcr	ENSMUSG00000009681	coding	1.7	chr10:75181732-75182239	0	2.5	chr10:75168239-75175276	0
Fxyd5	ENSMUSG00000009687	coding	NA	NA	NA	19.1	chr7:31041458-31042089	0
Kcnd1	ENSMUSG00000009731	coding	NA	NA	NA	7	chrX:7831701-7832092	3.2
Tfcp2	ENSMUSG00000009733	coding	33.6	chr15:100551482-100551909	0.7	4.4	chr15:100518681-100520562	0
Pou6f2	ENSMUSG00000009734	coding	NA	NA	NA	NA	NA	NA
Pou6f1	ENSMUSG00000009739	coding	NA	NA	NA	38.5	chr15:100586129-100586643	0
Ubp1	ENSMUSG00000009741	coding	19.8	chr9:113956069-113956706	0	19.6	chr9:113956069-113956706	0
Nuak2	ENSMUSG00000009772	coding	4.5	chr1:132330078-132330558	1.1	4.4	chr1:132325074-132327696	0
Ick	ENSMUSG00000009828	coding	12.5	chr9:78164660-78166909	0	2.6	chr9:78160812-78164530	0
Sdhb	ENSMUSG00000009863	coding	3.4	chr4:140973781-140976114	0.1	1.1	chr4:140973781-140976114	0
Cox4i2	ENSMUSG00000009876	coding	NA	NA	NA	NA	NA	NA
Snap47	ENSMUSG00000009894	coding	2	chr11:59438514-59449914	0.2	1.2	chr11:59407811-59421524	0
Wnt3a	ENSMUSG00000009900	coding	NA	NA	NA	NA	NA	NA
Kdsr	ENSMUSG00000009905	coding	2.4	chr1:106725022-106727628	0	17.9	chr1:106727731-106734546	0
Vps4b	ENSMUSG00000009907	coding	2.2	chr1:106774148-106777269	0.1	1.5	chr1:106779051-106779961	0
Rps25	ENSMUSG00000009927	coding	0.3	chr9:44408870-44409953	0.1	0.2	chr9:44408870-44409953	0.1
Nxf2	ENSMUSG00000009941	coding	NA	NA	NA	NA	NA	NA
Taz	ENSMUSG00000009995	coding	64.2	chrX:74288220-74288450	0.8	72.2	chrX:74288715-74289104	0
Kif19a	ENSMUSG00000010021	coding	NA	NA	NA	NA	NA	NA
Aldh3a2	ENSMUSG00000010025	coding	2.9	chr11:61262428-61264245	0	2.1	chr11:61262428-61264245	0
Zmynd10	ENSMUSG00000010044	coding	NA	NA	NA	NA	NA	NA
Tmem115	ENSMUSG00000010045	coding	2.8	chr9:107535330-107537864	2.8	0.7	chr9:107535330-107537864	0.7
Hyal2	ENSMUSG00000010047	coding	4.2	chr9:107569234-107570103	1.9	3.4	chr9:107569234-107570103	0
Ifrd2	ENSMUSG00000010048	coding	8.6	chr9:107591308-107591567	1.2	4	chr9:107591308-107591567	0.3
Hyal1	ENSMUSG00000010051	coding	6.3	chr9:107578477-107578880	4.2	11.1	chr9:107578971-107579099	3.3
Tusc2	ENSMUSG00000010054	coding	5.6	chr9:107563533-107564575	1.2	2.1	chr9:107563533-107564575	0.4
Nprl2	ENSMUSG00000010057	coding	13.7	chr9:107545032-107545244	0.4	17.6	chr9:107545032-107545244	0
Slc38a3	ENSMUSG00000010064	coding	NA	NA	NA	8.7	chr9:107655381-107655584	0
Cacna2d2	ENSMUSG00000010066	coding	NA	NA	NA	NA	NA	NA
Rassf1	ENSMUSG00000010067	coding	5	chr9:107558068-107558186	0.8	3	chr9:107551847-107554137	0.4
Epn3	ENSMUSG00000010080	coding	NA	NA	NA	NA	NA	NA
Rnf112	ENSMUSG00000010086	coding	NA	NA	NA	NA	NA	NA
Slc3a2	ENSMUSG00000010095	coding	3.9	chr19:8711929-8712729	0.4	0.9	chr19:8711929-8712729	0.1
Nxf1	ENSMUSG00000010097	coding	20.9	chr19:8765032-8766796	0.1	21.4	chr19:8765032-8766796	0
Stx5a	ENSMUSG00000010110	coding	13.5	chr19:8748712-8748806	0.3	10.8	chr19:8748889-8749665	0.8
Slc47a1	ENSMUSG00000010122	coding	NA	NA	NA	NA	NA	NA
Pifo	ENSMUSG00000010136	coding	NA	NA	NA	NA	NA	NA
Tnfrsf13b	ENSMUSG00000010142	coding	NA	NA	NA	NA	NA	NA
Spire2	ENSMUSG00000010154	coding	4	chr8:123366864-123368677	0	1.9	chr8:123346684-123354018	0
Prox1	ENSMUSG00000010175	coding	NA	NA	NA	NA	NA	NA
Raver1	ENSMUSG00000010205	coding	8	chr9:21080172-21080704	0.2	4.5	chr9:21075497-21075584	0
2610507B11Rik	ENSMUSG00000010277	coding	5.7	chr11:78272970-78273096	0	3.4	chr11:78264060-78264463	0
AI597479	ENSMUSG00000010290	coding	1.1	chr1:43111374-43113185	0.6	0.5	chr1:43111374-43113185	0
Tmem86a	ENSMUSG00000010307	coding	NA	NA	NA	1.5	chr7:47053115-47053412	1.1
Optc	ENSMUSG00000010311	coding	NA	NA	NA	NA	NA	NA
Tex14	ENSMUSG00000010342	coding	10.7	chr11:87516775-87519654	0	9.5	chr11:87539071-87542489	0
Ifi35	ENSMUSG00000010358	coding	20.8	chr11:101457998-101458200	0.7	10.2	chr11:101457998-101458200	0.4
Rdm1	ENSMUSG00000010362	coding	7.7	chr11:101630361-101630819	0.4	5.9	chr11:101630980-101633801	0.4
Nedd8	ENSMUSG00000010376	coding	1.4	chr14:55663860-55671794	0.2	0.7	chr14:55663860-55671794	0.2
Gosr1	ENSMUSG00000010392	coding	4.8	chr11:76734652-76737381	0	4.1	chr11:76734652-76737381	0
Mrpl52	ENSMUSG00000010406	coding	10.1	chr14:54427092-54427170	1.2	6.7	chr14:54427092-54427170	1.1
Spaca7	ENSMUSG00000010435	coding	NA	NA	NA	NA	NA	NA
Kansl3	ENSMUSG00000010453	coding	18.4	chr1:36365653-36367768	0	10	chr1:36365653-36367768	0
Eya4	ENSMUSG00000010461	coding	NA	NA	NA	NA	NA	NA
Ebf3	ENSMUSG00000010476	coding	NA	NA	NA	NA	NA	NA
Uckl1os	ENSMUSG00000010492	lncRNA	NA	NA	NA	NA	NA	NA
Myt1	ENSMUSG00000010505	coding	NA	NA	NA	NA	NA	NA
Faf1	ENSMUSG00000010517	coding	0.8	chr4:109840443-109841308	0	0.6	chr4:109840443-109841308	0
Tsacc	ENSMUSG00000010538	coding	13.7	chr3:88282985-88287097	2.8	35.4	chr3:88282985-88287097	0
Mettl16	ENSMUSG00000010554	coding	1.9	chr11:74770985-74773521	0	0.5	chr11:74792319-74795981	0
Dazl	ENSMUSG00000010592	coding	12.3	chr17:50285047-50286250	0.2	13.6	chr17:50285047-50286250	0
Apol7a	ENSMUSG00000010601	coding	NA	NA	NA	NA	NA	NA
Pigyl	ENSMUSG00000010607	coding	3.2	chr9:22156914-22157731	3.2	2.2	chr9:22156914-22157731	2.2
Rbm25	ENSMUSG00000010608	coding	6.5	chr12:83674664-83675043	0	5.9	chr12:83674664-83675043	0
Psen2	ENSMUSG00000010609	coding	17	chr1:180229488-180229841	0	6	chr1:180228962-180229385	0
Acaa1b	ENSMUSG00000010651	coding	NA	NA	NA	NA	NA	NA
Plcd1	ENSMUSG00000010660	coding	6	chr9:119076214-119080921	0	2	chr9:119076214-119080921	0
Fads1	ENSMUSG00000010663	coding	6.8	chr19:10194615-10194870	0	3.6	chr19:10194398-10194488	0
Lmbr1	ENSMUSG00000010721	coding	10.2	chr5:29263476-29287390	0	2.9	chr5:29346907-29361047	0
Tnfrsf22	ENSMUSG00000010751	coding	29.4	chr7:143638437-143639244	0	1.5	chr7:143640864-143643275	0
Cars	ENSMUSG00000010755	coding	5.6	chr7:143576007-143576585	0	3.4	chr7:143574635-143575917	0
Phlda2	ENSMUSG00000010760	coding	1.3	chr7:143501817-143502056	1.3	0	chr7:143501817-143502056	0
Asz1	ENSMUSG00000010796	coding	NA	NA	NA	NA	NA	NA
Wnt2	ENSMUSG00000010797	coding	NA	NA	NA	NA	NA	NA
Gabra1	ENSMUSG00000010803	coding	NA	NA	NA	NA	NA	NA
Grid2ip	ENSMUSG00000010825	coding	NA	NA	NA	NA	NA	NA
Kdelr3	ENSMUSG00000010830	coding	3.4	chr15:79516641-79522810	0.6	1.4	chr15:79524963-79525666	0
1700006E09Rik	ENSMUSG00000010841	coding	NA	NA	NA	NA	NA	NA
Apip	ENSMUSG00000010911	coding	5.6	chr2:103091917-103092464	0.1	7	chr2:103091917-103092464	0
Pdhx	ENSMUSG00000010914	coding	4	chr2:103035390-103041042	0	1.9	chr2:103030337-103033162	0
Vac14	ENSMUSG00000010936	coding	12.2	chr8:110715578-110719806	0	7.3	chr8:110715578-110719806	0
Mcoln2	ENSMUSG00000011008	coding	NA	NA	NA	NA	NA	NA
Slc5a1	ENSMUSG00000011034	coding	3.1	chr5:33147079-33148896	0	NA	NA	NA
1700049J03Rik	ENSMUSG00000011052	NA	NA	NA	NA	NA	NA	NA
Akt1s1	ENSMUSG00000011096	coding	3.6	chr7:44852960-44853779	2.4	2.4	chr7:44853858-44853938	0.2
Tbrg1	ENSMUSG00000011114	coding	3.4	chr9:37652762-37653032	0.2	1.9	chr9:37652762-37653032	0.1
Panx3	ENSMUSG00000011118	coding	NA	NA	NA	NA	NA	NA
Adssl1	ENSMUSG00000011148	coding	7.1	chr12:112636519-112638184	7.1	13.5	chr12:112634462-112634600	0
Cfap161	ENSMUSG00000011154	coding	NA	NA	NA	NA	NA	NA
Brf1	ENSMUSG00000011158	coding	16.4	chr12:112983057-112987916	0	7	chr12:112965993-112969264	0
Vipr2	ENSMUSG00000011171	coding	NA	NA	NA	NA	NA	NA
Odc1	ENSMUSG00000011179	coding	0.7	chr12:17545169-17547095	0.2	0.4	chr12:17545169-17547095	0
Thg1l	ENSMUSG00000011254	coding	3.6	chr11:45950304-45951542	0	4.6	chr11:45950304-45951542	0.1
Adam19	ENSMUSG00000011256	coding	2	chr11:46138976-46139692	0	1.1	chr11:46131819-46134427	0
Pabpc4	ENSMUSG00000011257	coding	9.5	chr4:123295837-123295929	0	4.7	chr4:123295837-123295929	0
Exoc3l2	ENSMUSG00000011263	coding	NA	NA	NA	3.2	chr7:19480081-19481245	3.2
Zfp296	ENSMUSG00000011267	coding	9	chr7:19577961-19579612	3.8	2.2	chr7:19577629-19577816	1
Plin5	ENSMUSG00000011305	coding	NA	NA	NA	NA	NA	NA
Sugp1	ENSMUSG00000011306	coding	11.4	chr8:70059854-70060535	0	4.4	chr8:70056605-70059281	0
Dmrtc2	ENSMUSG00000011349	coding	NA	NA	NA	NA	NA	NA
Gm5893	ENSMUSG00000011350	lncRNA	NA	NA	NA	NA	NA	NA
Dhdh	ENSMUSG00000011382	coding	11.9	chr7:45482042-45486740	0	10.7	chr7:45482042-45486740	0
Zfp790	ENSMUSG00000011427	coding	2.5	chr7:29825788-29828120	0	NA	NA	NA
Cpb1	ENSMUSG00000011463	coding	NA	NA	NA	NA	NA	NA
Slc25a41	ENSMUSG00000011486	coding	NA	NA	NA	NA	NA	NA
Fsd1	ENSMUSG00000011589	coding	12	chr17:55996510-55996641	0	13.8	chr17:55996510-55996641	0
Pinlyp	ENSMUSG00000011632	coding	NA	NA	NA	NA	NA	NA
Fuz	ENSMUSG00000011658	coding	30.5	chr7:44897625-44898502	2.8	57.9	chr7:44899092-44899173	3.7
Sptbn4	ENSMUSG00000011751	coding	28.6	chr7:27365761-27366407	0	33.3	chr7:27364691-27365563	0
Pgam1	ENSMUSG00000011752	coding	0.4	chr19:41912187-41915604	0.1	0.2	chr19:41915880-41916642	0.1
Evi5	ENSMUSG00000011831	coding	6.2	chr5:107799261-107812357	0	2.2	chr5:107799261-107812357	0
Evi5l	ENSMUSG00000011832	coding	NA	NA	NA	14.3	chr8:4206328-4206495	0
Snapc2	ENSMUSG00000011837	coding	2.1	chr8:4254620-4254991	0.9	0.4	chr8:4254402-4254550	0
Git1	ENSMUSG00000011877	coding	5	chr11:77500742-77501071	0	5.2	chr11:77504733-77504867	0
Gltp	ENSMUSG00000011884	coding	0.9	chr5:114674205-114676264	0.1	0.5	chr5:114674205-114676264	0
Bnip2	ENSMUSG00000011958	coding	51.4	chr9:70004342-70007063	0.1	17.3	chr9:70003668-70004305	0
Ccnt1	ENSMUSG00000011960	coding	6.7	chr15:98546909-98548665	0	7.1	chr15:98546909-98548665	0.8
Scarf2	ENSMUSG00000012017	coding	NA	NA	NA	4.8	chr16:17803300-17803381	0
4930579F01Rik	ENSMUSG00000012042	coding	NA	NA	NA	NA	NA	NA
Brms1l	ENSMUSG00000012076	coding	4.6	chr12:55866078-55868161	0	7	chr12:55866078-55868161	0
Med15	ENSMUSG00000012114	coding	5.2	chr16:17674659-17680548	0	4.4	chr16:17655806-17663376	0
Dhdds	ENSMUSG00000012117	coding	3	chr4:133971254-133980123	0.8	4.8	chr4:134000394-134000724	0
Aim1l	ENSMUSG00000012123	coding	9.1	chr4:134091237-134092049	0	13.2	chr4:134091237-134092049	0
Ubxn11	ENSMUSG00000012126	coding	27.8	chr4:134123920-134124833	4.1	NA	NA	NA
Mogat1	ENSMUSG00000012187	coding	NA	NA	NA	NA	NA	NA
Tex22	ENSMUSG00000012211	coding	NA	NA	NA	NA	NA	NA
Wnt8a	ENSMUSG00000012282	coding	NA	NA	NA	12.6	chr18:34542983-34544781	0.4
Tjap1	ENSMUSG00000012296	coding	8.9	chr17:46260203-46261135	0.8	7.9	chr17:46260203-46261135	0.2
Ehf	ENSMUSG00000012350	coding	NA	NA	NA	NA	NA	NA
Nanog	ENSMUSG00000012396	coding	1.2	chr6:122712716-122713141	0.8	1	chr6:122712716-122713141	0.6
Rpl15	ENSMUSG00000012405	coding	0.4	chr14:18270044-18270278	0.3	2.4	chr14:18270461-18270958	0.2
Tmem167	ENSMUSG00000012422	coding	1	chr13:90100943-90104374	0.2	0.2	chr13:90100943-90104374	0.1
Steap4	ENSMUSG00000012428	coding	NA	NA	NA	0	chr5:7975897-7976494	0
Mplkip	ENSMUSG00000012429	coding	5.3	chr13:17695821-17696841	5.3	4.6	chr13:17695821-17696841	4.6
Kif11	ENSMUSG00000012443	coding	6.4	chr19:37410634-37411330	0	4.3	chr19:37410634-37411330	0
Rpa3	ENSMUSG00000012483	coding	1.5	chr6:8256248-8256694	0.9	2.5	chr6:8256804-8257686	1
Mlkl	ENSMUSG00000012519	coding	NA	NA	NA	9.7	chr8:111319454-111319716	0
Phox2b	ENSMUSG00000012520	coding	NA	NA	NA	NA	NA	NA
Tnpo3	ENSMUSG00000012535	coding	3.2	chr6:29554963-29555152	0	3.2	chr6:29554963-29555152	0
Ttll5	ENSMUSG00000012609	coding	12.9	chr12:86012863-86020520	0	5	chr12:85933675-85939325	0
Zfp715	ENSMUSG00000012640	coding	6.6	chr7:43301266-43301610	0.3	3.7	chr7:43301266-43301610	0
Retn	ENSMUSG00000012705	coding	NA	NA	NA	NA	NA	NA
Acpt	ENSMUSG00000012777	coding	NA	NA	NA	NA	NA	NA
Cdh23	ENSMUSG00000012819	coding	NA	NA	NA	NA	NA	NA
Rps5	ENSMUSG00000012848	coding	0.4	chr7:12923082-12925391	0.1	0.1	chr7:12925866-12926395	0
Podnl1	ENSMUSG00000012889	coding	NA	NA	NA	NA	NA	NA
Adgrl1	ENSMUSG00000013033	coding	23.5	chr8:83923109-83929463	0	10.6	chr8:83923109-83929463	0
Amotl1	ENSMUSG00000013076	coding	2.2	chr9:14558609-14562074	0	2.3	chr9:14558609-14562074	0
2200002J24Rik	ENSMUSG00000013083	coding	NA	NA	NA	NA	NA	NA
Etv5	ENSMUSG00000013089	coding	1.2	chr16:22386859-22392654	0	0.6	chr16:22383692-22386756	0.1
Tmem190	ENSMUSG00000013091	coding	NA	NA	NA	NA	NA	NA
Gfod2	ENSMUSG00000013150	coding	13.2	chr8:105717651-105727987	2.3	7.6	chr8:105717651-105727987	1.8
Enkd1	ENSMUSG00000013155	coding	10.8	chr8:105704515-105704634	1.2	12.4	chr8:105704250-105704350	0.7
4933405L10Rik	ENSMUSG00000013158	coding	NA	NA	NA	NA	NA	NA
Atp6v0d1	ENSMUSG00000013160	coding	1.6	chr8:105525702-105529173	0.3	1	chr8:105525702-105529173	0
Ptprs	ENSMUSG00000013236	coding	35.5	chr17:56424978-56425326	0	38.8	chr17:56424978-56425326	0
Slc41a1	ENSMUSG00000013275	coding	7.4	chr1:131828394-131830010	0	3.1	chr1:131828394-131830010	0
Fer1l4	ENSMUSG00000013338	coding	NA	NA	NA	NA	NA	NA
4931406B18Rik	ENSMUSG00000013353	coding	NA	NA	NA	NA	NA	NA
Iglon5	ENSMUSG00000013367	coding	NA	NA	NA	2.7	chr7:43476967-43478113	0
Igf2bp1	ENSMUSG00000013415	coding	2.9	chr11:95967624-95968362	0.1	1.5	chr11:95967624-95968362	0
B4galnt2	ENSMUSG00000013418	coding	88.2	chr11:95866277-95866749	72.7	NA	NA	NA
Zfp651	ENSMUSG00000013419	coding	NA	NA	NA	16.7	chr9:121764122-121765482	1.2
Nelfb	ENSMUSG00000013465	coding	5.3	chr2:25203983-25204197	0.2	3.6	chr2:25203983-25204197	0.4
Card14	ENSMUSG00000013483	coding	NA	NA	NA	100	chr11:119344011-119344536	100
Tmem175	ENSMUSG00000013495	coding	33.3	chr5:108644693-108645838	4.6	29	chr5:108644693-108645838	0
Bcas1	ENSMUSG00000013523	coding	NA	NA	NA	4.8	chr2:170349464-170356247	0
Tango2	ENSMUSG00000013539	coding	4.2	chr16:18301553-18302685	0	5.6	chr16:18303837-18307969	0.8
4833413E03Rik	ENSMUSG00000013562	lncRNA	100	chr17:31557792-31558684	100	100	chr17:31557792-31558684	100
Aldh1a2	ENSMUSG00000013584	coding	2.9	chr9:71285019-71285115	0	0	chr9:71285274-71285919	0
Ndufs2	ENSMUSG00000013593	coding	7	chr1:171238065-171238286	0	2.5	chr1:171238065-171238286	0
Snx31	ENSMUSG00000013611	coding	NA	NA	NA	NA	NA	NA
Atraid	ENSMUSG00000013622	coding	11.8	chr5:31052269-31052461	1.4	7.9	chr5:31052269-31052461	0
Cad	ENSMUSG00000013629	coding	4.5	chr5:31076293-31076673	0	3	chr5:31076293-31076673	0
Lypd8	ENSMUSG00000013643	coding	NA	NA	NA	NA	NA	NA
Sh3bp5l	ENSMUSG00000013646	coding	3.5	chr11:58330793-58331253	0	3.3	chr11:58330793-58331253	0.2
1810065E05Rik	ENSMUSG00000013653	coding	NA	NA	NA	NA	NA	NA
Atad1	ENSMUSG00000013662	coding	3.8	chr19:32695899-32698439	0.1	1.4	chr19:32695899-32698439	0
Pten	ENSMUSG00000013663	coding	3.6	chr19:32800100-32811695	0	2.3	chr19:32800100-32811695	0
4933402N03Rik	ENSMUSG00000013668	coding	NA	NA	NA	NA	NA	NA
Pea15a	ENSMUSG00000013698	coding	4.2	chr1:172199267-172200407	1.2	1.9	chr1:172199267-172200407	0.4
Timm23	ENSMUSG00000013701	coding	1.1	chr14:32191401-32193402	0	0.4	chr14:32191401-32193402	0
Tnfaip8l2	ENSMUSG00000013707	coding	NA	NA	NA	NA	NA	NA
Trnt1	ENSMUSG00000013736	coding	11.9	chr6:106779042-106779185	0.2	10.6	chr6:106779042-106779185	0.6
Ly6g6e	ENSMUSG00000013766	coding	7.7	chr17:35077207-35077836	5.7	8.8	chr17:35077963-35078058	6
Ehmt2	ENSMUSG00000013787	coding	14.8	chr17:34911056-34911362	0.2	7.8	chr17:34911056-34911362	0
Elof1	ENSMUSG00000013822	coding	1	chr9:22113944-22117109	0.3	0.7	chr9:22113944-22117109	0
Med16	ENSMUSG00000013833	coding	3.1	chr10:79902529-79902996	0	21.4	chr10:79907654-79908817	0
St3gal1	ENSMUSG00000013846	coding	NA	NA	NA	0.8	chr15:67112628-67113506	0
Tmem259	ENSMUSG00000013858	coding	35.9	chr10:79978476-79978547	0.3	27.3	chr10:79978476-79978547	0
Rnf170	ENSMUSG00000013878	coding	10.7	chr8:26135703-26138979	0.5	3.5	chr8:26135703-26138979	0.7
Clip3	ENSMUSG00000013921	coding	1	chr7:30302265-30303369	0	0.8	chr7:30303977-30305758	0
Thap8	ENSMUSG00000013928	coding	NA	NA	NA	NA	NA	NA
Myl2	ENSMUSG00000013936	coding	NA	NA	NA	NA	NA	NA
Dedd	ENSMUSG00000013973	coding	10	chr1:171329527-171331252	0.7	4.1	chr1:171331286-171338251	0.3
Mcemp1	ENSMUSG00000013974	coding	NA	NA	NA	NA	NA	NA
Nit1	ENSMUSG00000013997	coding	81.4	chr1:171345001-171345535	1.5	60.1	chr1:171345001-171345535	1.3
Pax5	ENSMUSG00000014030	coding	NA	NA	NA	NA	NA	NA
Prdm15	ENSMUSG00000014039	coding	9.9	chr16:97799638-97803709	0	6.7	chr16:97806555-97807008	0
Rnf168	ENSMUSG00000014074	coding	1.1	chr16:32289241-32291902	0	0.4	chr16:32278416-32282310	0
Tctex1d2	ENSMUSG00000014075	coding	6.2	chr16:32425311-32426857	0.3	8.9	chr16:32425311-32426857	0.7
Chp1	ENSMUSG00000014077	coding	0.9	chr2:119571896-119580694	0.1	0.8	chr2:119571896-119580694	0
Sval2	ENSMUSG00000014104	coding	NA	NA	NA	NA	NA	NA
Trpv4	ENSMUSG00000014158	coding	NA	NA	NA	NA	NA	NA
Klhl3	ENSMUSG00000014164	coding	NA	NA	NA	NA	NA	NA
Tvp23b	ENSMUSG00000014177	coding	2.2	chr11:62886321-62891941	0	1.6	chr11:62886321-62891941	0
Dnajc7	ENSMUSG00000014195	coding	2.5	chr11:100596241-100598614	0.1	2.7	chr11:100583137-100583593	0
Zfp385c	ENSMUSG00000014198	coding	NA	NA	NA	NA	NA	NA
Cacybp	ENSMUSG00000014226	coding	0.7	chr1:160206710-160208378	0.1	0.4	chr1:160206710-160208378	0
Cluap1	ENSMUSG00000014232	coding	5.3	chr16:3915603-3917825	0	5.9	chr16:3933815-3937558	0
Zswim7	ENSMUSG00000014243	coding	14.2	chr11:62276640-62281256	0.7	6	chr11:62276640-62281256	0.3
Pigl	ENSMUSG00000014245	coding	21.9	chr11:62509852-62512137	0.5	11.5	chr11:62509852-62512137	0
Ndufa2	ENSMUSG00000014294	coding	0.7	chr18:36744288-36744419	0.1	0.4	chr18:36744288-36744419	0.1
Pam16	ENSMUSG00000014301	coding	3.7	chr16:4617263-4617918	0.8	3.4	chr16:4618004-4624850	1.6
Glis2	ENSMUSG00000014303	coding	8.5	chr16:4611667-4611750	0	4.2	chr16:4611667-4611750	0
Cox6c	ENSMUSG00000014313	coding	0.7	chr15:35937285-35938124	0.4	0.6	chr15:35935414-35937154	0.4
Bicc1	ENSMUSG00000014329	coding	NA	NA	NA	1.3	chr10:70957715-70958773	0
Ube2z	ENSMUSG00000014349	coding	0.6	chr11:96058428-96060936	0.2	0.4	chr11:96058428-96060936	0
Gip	ENSMUSG00000014351	coding	NA	NA	NA	NA	NA	NA
Tmem87b	ENSMUSG00000014353	coding	14.9	chr2:128845535-128846728	0	20	chr2:128837396-128839147	0
Anapc1	ENSMUSG00000014355	coding	5.8	chr2:128622512-128623495	0	4.3	chr2:128622512-128623495	0
Mertk	ENSMUSG00000014361	coding	NA	NA	NA	NA	NA	NA
Tsg101	ENSMUSG00000014402	coding	2.6	chr7:46903589-46907050	0	0.7	chr7:46909069-46910744	0.1
Hps5	ENSMUSG00000014418	coding	19.8	chr7:46774938-46775764	0	11.2	chr7:46774938-46775764	0
Map3k4	ENSMUSG00000014426	coding	10.7	chr17:12242806-12243499	0	7.9	chr17:12242806-12243499	0
Piezo1	ENSMUSG00000014444	coding	10.1	chr8:122483675-122484728	0	5.3	chr8:122483675-122484728	0
Blk	ENSMUSG00000014453	coding	NA	NA	NA	NA	NA	NA
Rnf166	ENSMUSG00000014470	coding	17.4	chr8:122470357-122475862	3.3	20.1	chr8:122470357-122475862	1.2
Ankrd28	ENSMUSG00000014496	coding	3.7	chr14:31707287-31708002	0	2.1	chr14:31707287-31708002	0
Ankrd52	ENSMUSG00000014498	coding	15.5	chr10:128383873-128386100	0	15	chr10:128386481-128386958	0
Pkd2l2	ENSMUSG00000014503	coding	NA	NA	NA	NA	NA	NA
Srp19	ENSMUSG00000014504	coding	1.8	chr18:34331260-34331749	1	2	chr18:34331826-34334292	0.2
Tmbim7	ENSMUSG00000014529	coding	NA	NA	NA	NA	NA	NA
Clec4f	ENSMUSG00000014542	coding	NA	NA	NA	NA	NA	NA
Klra17	ENSMUSG00000014543	coding	NA	NA	NA	NA	NA	NA
Wdfy2	ENSMUSG00000014547	coding	10.4	chr14:62953143-62954860	0	10.3	chr14:62953143-62954860	0
Rbsn	ENSMUSG00000014550	coding	3.4	chr6:92211902-92214710	0	1.9	chr6:92199936-92201471	0
Mrps25	ENSMUSG00000014551	coding	2	chr6:92175797-92178709	0.2	0.7	chr6:92175797-92178709	0.2
Dguok	ENSMUSG00000014554	coding	10	chr6:83480943-83481346	0.5	9.7	chr6:83480943-83481346	0.4
Camta1	ENSMUSG00000014592	coding	3.3	chr4:151079875-151083676	0	0	chr4:151835884-151861624	0
Csf1	ENSMUSG00000014599	coding	NA	NA	NA	1.7	chr3:107749170-107750310	0
Strip1	ENSMUSG00000014601	coding	6.8	chr3:107620104-107620208	0.5	5.3	chr3:107618983-107620039	0
Kif1a	ENSMUSG00000014602	coding	NA	NA	NA	1.2	chr1:93042755-93043588	0
Alx3	ENSMUSG00000014603	coding	NA	NA	NA	NA	NA	NA
Slc25a11	ENSMUSG00000014606	coding	5	chr11:70645270-70645349	0.2	2.8	chr11:70645270-70645349	0
Chrne	ENSMUSG00000014609	coding	NA	NA	NA	NA	NA	NA
Cmc2	ENSMUSG00000014633	coding	2.7	chr8:116894160-116911127	0.2	1.5	chr8:116911235-116921350	1
Chfr	ENSMUSG00000014668	coding	6.3	chr5:110151687-110152335	0.1	5.5	chr5:110162782-110164005	0
Ceacam16	ENSMUSG00000014686	coding	NA	NA	NA	NA	NA	NA
Hoxa2	ENSMUSG00000014704	coding	NA	NA	NA	NA	NA	NA
Adam28	ENSMUSG00000014725	coding	NA	NA	NA	NA	NA	NA
Ankrd53	ENSMUSG00000014747	coding	NA	NA	NA	NA	NA	NA
Tex261	ENSMUSG00000014748	coding	4.4	chr6:83771550-83772241	0.6	4.3	chr6:83771550-83772241	0.6
Fam120b	ENSMUSG00000014763	coding	2.4	chr17:15396561-15401744	2.4	11.1	chr17:15423085-15424269	1.1
Tbp	ENSMUSG00000014767	coding	5	chr17:15514398-15515615	0.1	6.5	chr17:15500025-15502964	0.2
Psmb1	ENSMUSG00000014769	coding	0.5	chr17:15490286-15493097	0	0.3	chr17:15476206-15477314	0
Pdcd2	ENSMUSG00000014771	coding	6.8	chr17:15522030-15522802	0.4	3.4	chr17:15522030-15522802	0.5
Dll1	ENSMUSG00000014773	coding	NA	NA	NA	9.7	chr17:15368036-15368133	9.7
Nol3	ENSMUSG00000014776	coding	NA	NA	NA	NA	NA	NA
Fhod1	ENSMUSG00000014778	coding	25.3	chr8:105331825-105332036	0	16.6	chr8:105331825-105332036	0
Plekhg4	ENSMUSG00000014782	coding	NA	NA	NA	NA	NA	NA
Slc9a5	ENSMUSG00000014786	coding	30.4	chr8:105359181-105359326	30.4	68	chr8:105355550-105355846	0
Elmo3	ENSMUSG00000014791	coding	NA	NA	NA	3.2	chr8:105308341-105308448	3.2
Stc1	ENSMUSG00000014813	coding	NA	NA	NA	0.4	chr14:69032446-69038232	0
4931428F04Rik	ENSMUSG00000014837	coding	12.5	chr8:105283481-105284665	2.9	10.9	chr8:105283481-105284665	0
Tppp3	ENSMUSG00000014846	coding	0.5	chr8:105468634-105471279	0	2.8	chr8:105468634-105471279	0
Msh3	ENSMUSG00000014850	coding	100	chr13:92345221-92346358	0	2.2	chr13:92223297-92235573	0
Adamts13	ENSMUSG00000014852	coding	NA	NA	NA	NA	NA	NA
Tmem208	ENSMUSG00000014856	coding	29	chr8:105328459-105328607	1	27.2	chr8:105328459-105328607	0.5
E2f4	ENSMUSG00000014859	coding	3.8	chr8:105301466-105304184	0	2.5	chr8:105301466-105304184	0
Surf4	ENSMUSG00000014867	coding	0.4	chr2:26924997-26925607	0.1	0.3	chr2:26925685-26926768	0.1
Surf2	ENSMUSG00000014873	coding	14.7	chr2:26917532-26918872	0.8	10.7	chr2:26917532-26918872	0.3
Dnajb9	ENSMUSG00000014905	coding	4.4	chr12:44208314-44209939	1.9	0.9	chr12:44207406-44208086	0.6
Naf1	ENSMUSG00000014907	coding	3.6	chr8:66885817-66887772	0	1.9	chr8:66885817-66887772	0.2
Yes1	ENSMUSG00000014932	coding	0.7	chr5:32653067-32653156	0	2.2	chr5:32640604-32645007	0
Ppp1cb	ENSMUSG00000014956	coding	0.6	chr5:32480921-32483359	0	0.1	chr5:32478198-32480689	0
Gorasp2	ENSMUSG00000014959	coding	5.9	chr2:70689303-70690657	0	2	chr2:70689303-70690657	0
Tsen15	ENSMUSG00000014980	coding	3.6	chr1:152383781-152386458	0.3	2.5	chr1:152383781-152386458	0.6
Oc90	ENSMUSG00000015001	coding	NA	NA	NA	NA	NA	NA
Efr3a	ENSMUSG00000015002	coding	4.7	chr15:65857592-65861651	0	2.8	chr15:65815412-65818432	0
Trappc2l	ENSMUSG00000015013	coding	4	chr8:122614009-122614307	0	3.9	chr8:122614009-122614307	0.2
Acsf3	ENSMUSG00000015016	coding	0	chr8:122780636-122781432	0	0	chr8:122780636-122781432	0
Ddx19a	ENSMUSG00000015023	coding	0.9	chr8:110981094-110983580	0.1	0.8	chr8:110989610-110990476	0.2
Galns	ENSMUSG00000015027	coding	10.3	chr8:122581169-122584911	2.9	5.3	chr8:122581169-122584911	0
Gata2	ENSMUSG00000015053	coding	4.1	chr6:88204709-88205194	3.2	NA	NA	NA
C8g	ENSMUSG00000015083	coding	37.5	chr2:25498944-25499013	37.5	NA	NA	NA
Entpd2	ENSMUSG00000015085	coding	NA	NA	NA	NA	NA	NA
Rabl6	ENSMUSG00000015087	coding	5	chr2:25584945-25585307	0	6.8	chr2:25584945-25585307	0
Ptgds	ENSMUSG00000015090	coding	NA	NA	NA	NA	NA	NA
Edf1	ENSMUSG00000015092	coding	0.7	chr2:25561063-25561850	0.1	0.3	chr2:25561063-25561850	0
Clic3	ENSMUSG00000015093	coding	NA	NA	NA	NA	NA	NA
Npdc1	ENSMUSG00000015094	coding	17.9	chr2:25406362-25407595	0	9	chr2:25406362-25407595	0
Fbxw5	ENSMUSG00000015095	coding	38.5	chr2:25500887-25501935	0.4	38.8	chr2:25500887-25501935	0
Slc25a13	ENSMUSG00000015112	coding	1.3	chr6:6110025-6113937	0	0.6	chr6:6115109-6117098	0
Ube2i	ENSMUSG00000015120	coding	17.2	chr17:25269480-25274161	0.2	6.6	chr17:25265229-25268540	0.1
Tsr3	ENSMUSG00000015126	coding	32.5	chr17:25240664-25241063	2.9	19.6	chr17:25240664-25241063	2.6
Unkl	ENSMUSG00000015127	coding	11.1	chr17:25213107-25218577	0	7.1	chr17:25230776-25231711	0
Lrrk1	ENSMUSG00000015133	coding	NA	NA	NA	3.5	chr7:66295009-66295412	0
Aldh1a3	ENSMUSG00000015134	coding	7.1	chr7:66409280-66411501	0	NA	NA	NA
Actn1	ENSMUSG00000015143	coding	22.3	chr12:80169017-80170685	0	5.5	chr12:80169017-80170685	0
Sirt2	ENSMUSG00000015149	coding	9.7	chr7:28767679-28771810	0	9.1	chr7:28767679-28771810	0
Hnrnpl	ENSMUSG00000015165	coding	18.6	chr7:28818533-28818643	0.2	23.6	chr7:28818533-28818643	0
Nolc1	ENSMUSG00000015176	coding	7.4	chr19:46078759-46078872	0.1	3.9	chr19:46078759-46078872	0
Casd1	ENSMUSG00000015189	coding	14.3	chr6:4634104-4635745	0	8.1	chr6:4634104-4635745	0
Cnksr3	ENSMUSG00000015202	coding	2.2	chr10:7126844-7129022	0	1.6	chr10:7140439-7142960	0
Mtmr1	ENSMUSG00000015214	coding	3.2	chrX:71369905-71383199	0	2.6	chrX:71400727-71401727	0
Hmgb3	ENSMUSG00000015217	coding	7.1	chrX:71556009-71558052	0.2	8.3	chrX:71556009-71558052	0.4
Map2	ENSMUSG00000015222	coding	NA	NA	NA	0	chr1:66421791-66425196	0
Cyp2j9	ENSMUSG00000015224	coding	NA	NA	NA	NA	NA	NA
Nipsnap3a	ENSMUSG00000015242	coding	NA	NA	NA	NA	NA	NA
Abca1	ENSMUSG00000015243	coding	NA	NA	NA	7.2	chr4:53051010-53059256	0
Nipsnap3b	ENSMUSG00000015247	coding	2.5	chr4:53017208-53020181	0.4	2	chr4:53020332-53021110	0.5
Lage3	ENSMUSG00000015289	coding	5.6	chrX:74352499-74352873	1	5.3	chrX:74352499-74352873	0.7
Ubl4a	ENSMUSG00000015290	coding	2.1	chrX:74367910-74368152	0.7	1.1	chrX:74367910-74368152	0.3
Gdi1	ENSMUSG00000015291	coding	17.3	chrX:74307871-74308129	0	22.4	chrX:74307871-74308129	0
Sash1	ENSMUSG00000015305	coding	2.5	chr10:8733710-8739320	0	2.4	chr10:8850492-8885723	0
Gadd45b	ENSMUSG00000015312	coding	5.7	chr10:80930550-80931028	1	0.8	chr10:80930360-80930447	0.7
Slamf6	ENSMUSG00000015314	coding	NA	NA	NA	NA	NA	NA
Slamf1	ENSMUSG00000015316	coding	NA	NA	NA	NA	NA	NA
Zdhhc12	ENSMUSG00000015335	coding	23.9	chr2:30091567-30091666	1.5	15.6	chr2:30091567-30091666	2.2
Endog	ENSMUSG00000015337	coding	4.5	chr2:30172067-30172841	4.5	2.5	chr2:30172067-30172841	2.5
Cybb	ENSMUSG00000015340	coding	NA	NA	NA	NA	NA	NA
Golga7	ENSMUSG00000015341	coding	1.2	chr8:23244794-23245862	0.7	0.9	chr8:23244794-23245862	0.1
Xk	ENSMUSG00000015342	coding	NA	NA	NA	NA	NA	NA
Pcolce2	ENSMUSG00000015354	coding	0.7	chr9:95692945-95694623	0	1.7	chr9:95638761-95670004	0
Cd48	ENSMUSG00000015355	coding	NA	NA	NA	NA	NA	NA
Clpx	ENSMUSG00000015357	coding	2.4	chr9:65318752-65320818	0	3.7	chr9:65326889-65329813	0
Trabd	ENSMUSG00000015363	coding	3.4	chr15:89082792-89084697	1.3	7	chr15:89076142-89080979	0.5
Mov10l1	ENSMUSG00000015365	coding	NA	NA	NA	13.3	chr15:89005430-89005696	0
Dennd6b	ENSMUSG00000015377	coding	90.3	chr15:89187051-89187147	0	86.2	chr15:89187051-89187147	0
Cd83	ENSMUSG00000015396	coding	NA	NA	NA	NA	NA	NA
Tmem27	ENSMUSG00000015401	coding	NA	NA	NA	NA	NA	NA
Ace2	ENSMUSG00000015405	coding	NA	NA	NA	NA	NA	NA
Gzmb	ENSMUSG00000015437	coding	NA	NA	NA	NA	NA	NA
Gzmf	ENSMUSG00000015441	coding	NA	NA	NA	NA	NA	NA
Gzmn	ENSMUSG00000015443	coding	NA	NA	NA	NA	NA	NA
C4a	ENSMUSG00000015451	lncRNA	NA	NA	NA	NA	NA	NA
Ager	ENSMUSG00000015452	coding	NA	NA	NA	NA	NA	NA
Atf6b	ENSMUSG00000015461	coding	6.9	chr17:34652828-34652988	0	3.9	chr17:34653296-34653501	0
Egfl8	ENSMUSG00000015467	coding	NA	NA	NA	NA	NA	NA
Notch4	ENSMUSG00000015468	coding	3.5	chr17:34568873-34570034	1.6	3.8	chr17:34582923-34583349	0
Ppt2	ENSMUSG00000015474	coding	1.9	chr17:34617719-34622850	0	2.8	chr17:34617488-34617663	0
Prrt1	ENSMUSG00000015476	coding	NA	NA	NA	NA	NA	NA
Rnf5	ENSMUSG00000015478	coding	7.2	chr17:34601859-34601933	0.5	6.4	chr17:34601859-34601933	0
Fam163a	ENSMUSG00000015484	coding	NA	NA	NA	NA	NA	NA
Cacfd1	ENSMUSG00000015488	coding	95.6	chr2:27018980-27020020	0	99.1	chr2:27018980-27020020	0
Hivep2	ENSMUSG00000015501	coding	NA	NA	NA	3.1	chr10:14132799-14133739	0
2310057J18Rik	ENSMUSG00000015519	coding	NA	NA	NA	NA	NA	NA
Arnt	ENSMUSG00000015522	coding	5.3	chr3:95490656-95491022	0	3.9	chr3:95490656-95491022	0
Itga2	ENSMUSG00000015533	coding	NA	NA	NA	3.5	chr13:114848055-114849318	0
Mocs2	ENSMUSG00000015536	coding	6.7	chr13:114825362-114826157	1	3.5	chr13:114818324-114820801	0.3
Nat9	ENSMUSG00000015542	coding	15.1	chr11:115186838-115187118	0.7	18.4	chr11:115186838-115187118	0.5
Lpl	ENSMUSG00000015568	coding	0.7	chr8:68901331-68902283	0	0	chr8:68880841-68887442	0
Atp6v0e	ENSMUSG00000015575	coding	1.1	chr17:26695485-26699211	0.1	0.8	chr17:26695485-26699211	0
Nkx2-5	ENSMUSG00000015579	coding	NA	NA	NA	NA	NA	NA
Zfp318	ENSMUSG00000015597	coding	13.3	chr17:46409220-46409679	0	7.7	chr17:46409220-46409679	0
Ttbk1	ENSMUSG00000015599	coding	NA	NA	NA	NA	NA	NA
Srf	ENSMUSG00000015605	coding	2.9	chr17:46550037-46550900	0.8	2.3	chr17:46550037-46550900	0.2
Gata3	ENSMUSG00000015619	coding	NA	NA	NA	NA	NA	NA
Gata5	ENSMUSG00000015627	coding	NA	NA	NA	NA	NA	NA
Lama5	ENSMUSG00000015647	coding	32.8	chr2:180179755-180179835	0	24.2	chr2:180179755-180179835	0
Steap1	ENSMUSG00000015652	coding	3.1	chr5:5736674-5739795	0	1.5	chr5:5742941-5749246	0
Steap2	ENSMUSG00000015653	coding	5.7	chr5:5676006-5677316	1.6	4.4	chr5:5676006-5677316	0
Hspa8	ENSMUSG00000015656	coding	0.4	chr9:40802892-40802973	0.2	0.2	chr9:40803943-40804164	0
Serac1	ENSMUSG00000015659	coding	17.2	chr17:6061662-6064948	0	13.1	chr17:6061662-6064948	0
Awat1	ENSMUSG00000015665	coding	NA	NA	NA	NA	NA	NA
Pdzd11	ENSMUSG00000015668	coding	6.9	chrX:100623428-100623582	0.1	6.6	chrX:100623428-100623582	0
Psma2	ENSMUSG00000015671	coding	0.3	chr13:14625261-14625348	0.1	0.1	chr13:14616870-14619301	0
Mrpl32	ENSMUSG00000015672	coding	5.8	chr13:14611605-14612891	4.2	3.2	chr13:14611605-14612891	2
Setdb1	ENSMUSG00000015697	coding	22.6	chr3:95337266-95338345	0	13.1	chr3:95337266-95338345	0
Anxa9	ENSMUSG00000015702	coding	NA	NA	NA	NA	NA	NA
Arnt2	ENSMUSG00000015709	coding	NA	NA	NA	3.2	chr7:84347556-84354519	0
Prune1	ENSMUSG00000015711	coding	4.6	chr3:95268324-95281584	0	2.3	chr3:95268324-95281584	0
Cers2	ENSMUSG00000015714	coding	26.5	chr3:95321387-95321574	0.5	11	chr3:95321387-95321574	0.5
Nlrp5	ENSMUSG00000015721	coding	NA	NA	NA	NA	NA	NA
Capza2	ENSMUSG00000015733	coding	1.1	chr6:17657253-17660748	0	0.4	chr6:17656445-17657172	0
Plekho1	ENSMUSG00000015745	coding	NA	NA	NA	2.9	chr3:95992279-95995521	0
Vps45	ENSMUSG00000015747	coding	7.9	chr3:96053100-96056979	0	2	chr3:96053100-96056979	0
Prpf3	ENSMUSG00000015748	coding	4	chr3:95832623-95833752	0.1	1.9	chr3:95832623-95833752	0
Anp32e	ENSMUSG00000015749	coding	0.3	chr3:95938040-95944306	0	0.2	chr3:95934059-95934775	0
Aph1a	ENSMUSG00000015750	coding	2.8	chr3:95894284-95894820	0.3	2.7	chr3:95894284-95894820	0.1
Tab2	ENSMUSG00000015755	coding	3.3	chr10:7907578-7910046	0.4	1.7	chr10:7911183-7911387	0
Ppil4	ENSMUSG00000015757	coding	3.6	chr10:7797876-7798414	0	2.7	chr10:7797876-7798414	0
Cnih1	ENSMUSG00000015759	coding	0.7	chr14:46776550-46778888	0.1	0.3	chr14:46776550-46778888	0
Eps8	ENSMUSG00000015766	coding	1.9	chr6:137483723-137490216	0	0.7	chr6:137522290-137522829	0
Med22	ENSMUSG00000015776	coding	3.8	chr2:26908302-26908992	0.9	2.1	chr2:26908302-26908992	0.2
Abo	ENSMUSG00000015787	coding	NA	NA	NA	NA	NA	NA
Surf1	ENSMUSG00000015790	coding	18	chr2:26915730-26915954	1.7	13.9	chr2:26915730-26915954	1
Med28	ENSMUSG00000015804	coding	2.6	chr5:45520485-45522435	0.4	1.3	chr5:45520485-45522435	0.3
Qdpr	ENSMUSG00000015806	coding	1.8	chr5:45447669-45450006	0	1.7	chr5:45447669-45450006	0
Gnrh1	ENSMUSG00000015812	coding	NA	NA	NA	NA	NA	NA
Tnr	ENSMUSG00000015829	coding	NA	NA	NA	NA	NA	NA
Sqstm1	ENSMUSG00000015837	coding	0.9	chr11:50203035-50206022	0.1	0.8	chr11:50200948-50202398	0.1
Nfe2l2	ENSMUSG00000015839	coding	3.2	chr2:75677713-75678487	1.1	0.7	chr2:75678578-75679162	0.1
Rxrg	ENSMUSG00000015843	coding	NA	NA	NA	0	chr1:167598801-167613703	0
Rxra	ENSMUSG00000015846	coding	5.3	chr2:27737565-27741052	0	1	chr2:27741944-27748611	0
Adamtsl4	ENSMUSG00000015850	coding	NA	NA	NA	NA	NA	NA
Fcrls	ENSMUSG00000015852	coding	NA	NA	NA	NA	NA	NA
Cd5l	ENSMUSG00000015854	coding	NA	NA	NA	NA	NA	NA
Prpsap1	ENSMUSG00000015869	coding	13.2	chr11:116478116-116478524	0.2	6.6	chr11:116478116-116478524	0
Fam184b	ENSMUSG00000015879	coding	NA	NA	NA	NA	NA	NA
Ncapg	ENSMUSG00000015880	coding	4.7	chr5:45693339-45693751	0.1	2.2	chr5:45693339-45693751	0
Lcorl	ENSMUSG00000015882	coding	0.5	chr5:45747308-45775391	0	0	chr5:45747308-45775391	0
Lta4h	ENSMUSG00000015889	coding	6.7	chr10:93480787-93482249	0	4.2	chr10:93480787-93482249	0
Amdhd1	ENSMUSG00000015890	coding	NA	NA	NA	NA	NA	NA
Dstn	ENSMUSG00000015932	coding	0.6	chr2:143940029-143942126	0	0.4	chr2:143940029-143942126	0
H2afy	ENSMUSG00000015937	coding	2.8	chr13:56089858-56096123	0	3.9	chr13:56084286-56089757	0
Gtf2ird2	ENSMUSG00000015942	coding	0	chr5:134192792-134194860	0	NA	NA	NA
Bola1	ENSMUSG00000015943	coding	8	chr3:96197280-96197549	8	8.6	chr3:96197280-96197549	8.6
Gatsl2	ENSMUSG00000015944	coding	NA	NA	NA	3.3	chr5:134125943-134135150	0
Fcgr1	ENSMUSG00000015947	coding	NA	NA	NA	NA	NA	NA
Ncf1	ENSMUSG00000015950	coding	NA	NA	NA	NA	NA	NA
Wnt11	ENSMUSG00000015957	coding	NA	NA	NA	0	chr7:98850520-98853112	0
Adss	ENSMUSG00000015961	coding	4.4	chr1:177770023-177771140	0.1	2.7	chr1:177770023-177771140	0
1700016C15Rik	ENSMUSG00000015962	coding	NA	NA	NA	NA	NA	NA
Il17rb	ENSMUSG00000015966	coding	NA	NA	NA	NA	NA	NA
Cacna1d	ENSMUSG00000015968	coding	NA	NA	NA	NA	NA	NA
Chdh	ENSMUSG00000015970	coding	NA	NA	NA	NA	NA	NA
Actr8	ENSMUSG00000015971	coding	6.5	chr14:29990969-29991591	0.2	2.5	chr14:29991756-29992960	0
Lrrc27	ENSMUSG00000015980	coding	NA	NA	NA	15.4	chr7:139214960-139218227	0
Stk32c	ENSMUSG00000015981	coding	NA	NA	NA	NA	NA	NA
Fnta	ENSMUSG00000015994	coding	2.2	chr8:25999941-26000969	0	1.9	chr8:25999941-26000969	0
Skiv2l2	ENSMUSG00000016018	coding	1.9	chr13:112881143-112883099	0	4.4	chr13:112869116-112872898	0
Lbp	ENSMUSG00000016024	coding	NA	NA	NA	NA	NA	NA
Celsr1	ENSMUSG00000016028	coding	37.3	chr15:85900706-85900936	0	3.5	chr15:85901199-85901438	0
Fli1	ENSMUSG00000016087	coding	NA	NA	NA	NA	NA	NA
Stard13	ENSMUSG00000016128	coding	NA	NA	NA	0	chr5:151042296-151045110	0
Tenm1	ENSMUSG00000016150	coding	NA	NA	NA	NA	NA	NA
Camk1g	ENSMUSG00000016179	coding	NA	NA	NA	NA	NA	NA
Diexf	ENSMUSG00000016181	coding	6.1	chr1:193115022-193117500	0	4	chr1:193115022-193117500	0
Hsd11b1	ENSMUSG00000016194	coding	NA	NA	NA	NA	NA	NA
Syt14	ENSMUSG00000016200	coding	14.3	chr1:192901942-192930477	0	11.8	chr1:192901942-192930477	0
H2-M3	ENSMUSG00000016206	coding	NA	NA	NA	16.3	chr17:37273913-37274168	1.7
Lonrf3	ENSMUSG00000016239	coding	0	chrX:36353964-36356045	0	NA	NA	NA
Atp5e	ENSMUSG00000016252	coding	0.3	chr2:174462630-174463964	0.3	0.3	chr2:174461222-174462499	0.2
Nelfcd	ENSMUSG00000016253	coding	7.3	chr2:174426413-174426488	0	18.9	chr2:174423507-174423982	0
Tubb1	ENSMUSG00000016255	coding	NA	NA	NA	NA	NA	NA
Ctsz	ENSMUSG00000016256	coding	2.6	chr2:174433668-174438164	0.1	1.7	chr2:174433668-174438164	0.1
Prelid3b	ENSMUSG00000016257	coding	1.7	chr2:174469506-174472831	0.3	1.5	chr2:174468388-174469336	0.1
Sertad4	ENSMUSG00000016262	coding	NA	NA	NA	2.8	chr1:192847216-192849750	1.4
H2-M2	ENSMUSG00000016283	coding	NA	NA	NA	NA	NA	NA
Ube2a	ENSMUSG00000016308	coding	1.5	chrX:36874530-36874710	0	1.1	chrX:36875193-36881656	0
Slc25a5	ENSMUSG00000016319	coding	0.9	chrX:36797330-36797735	0.1	0.4	chrX:36797330-36797735	0
Atp1b4	ENSMUSG00000016327	coding	NA	NA	NA	NA	NA	NA
Ppdpf	ENSMUSG00000016344	coding	33.7	chr2:181187737-181187808	0.4	26.5	chr2:181187737-181187808	0.2
Kcnq2	ENSMUSG00000016346	coding	0	chr2:181109118-181109674	0	NA	NA	NA
Eef1a2	ENSMUSG00000016349	coding	NA	NA	NA	NA	NA	NA
Col20a1	ENSMUSG00000016356	coding	NA	NA	NA	NA	NA	NA
Pls3	ENSMUSG00000016382	coding	0.2	chrX:75805881-75816083	0	0.2	chrX:75786900-75790961	0
Mpped2	ENSMUSG00000016386	coding	3.2	chr2:106864769-106866947	0	3.2	chr2:106744882-106783632	0
Nkap	ENSMUSG00000016409	coding	1.4	chrX:37131059-37136511	0	5.2	chrX:37131059-37136511	0
Ndufa1	ENSMUSG00000016427	coding	0.1	chrX:37187742-37189873	0	0	chrX:37189964-37190988	0
Wt1	ENSMUSG00000016458	coding	NA	NA	NA	1	chr2:105163422-105166817	1
E2f3	ENSMUSG00000016477	coding	3.7	chr13:29913519-29916845	1.7	1.4	chr13:29917005-29918575	0.2
Cr1l	ENSMUSG00000016481	coding	9.9	chr1:195103908-195106817	0.3	7.5	chr1:195103908-195106817	0
Ppfibp1	ENSMUSG00000016487	coding	2.8	chr6:147012519-147016221	0	2.2	chr6:147012519-147016221	0
Cd46	ENSMUSG00000016493	coding	NA	NA	NA	NA	NA	NA
Cd34	ENSMUSG00000016494	coding	NA	NA	NA	18.8	chr1:194959231-194959935	0
Plgrkt	ENSMUSG00000016495	coding	3.2	chr19:29360928-29361796	0	2.1	chr19:29349006-29350359	0
Cd274	ENSMUSG00000016496	coding	NA	NA	NA	NA	NA	NA
Pdcd1lg2	ENSMUSG00000016498	coding	NA	NA	NA	NA	NA	NA
Gtf3a	ENSMUSG00000016503	coding	66.3	chr5:146955184-146955367	0.1	64.9	chr5:146955184-146955367	0
Mtif3	ENSMUSG00000016510	coding	18.5	chr5:146959277-146963220	2.1	1.5	chr5:146956945-146958824	1.3
Lnx2	ENSMUSG00000016520	coding	1.6	chr5:147029456-147032874	0	3	chr5:147042499-147076417	0
Il19	ENSMUSG00000016524	coding	NA	NA	NA	NA	NA	NA
Dyrk3	ENSMUSG00000016526	coding	3.6	chr1:131136372-131138079	1.2	0.9	chr1:131136372-131138079	0.9
Mapkapk2	ENSMUSG00000016528	coding	1.5	chr1:131055840-131055928	0	0.7	chr1:131057621-131058000	0
Il10	ENSMUSG00000016529	coding	NA	NA	NA	NA	NA	NA
Lamp2	ENSMUSG00000016534	coding	8.1	chrX:38405572-38424266	0	3.5	chrX:38405572-38424266	0
Atxn10	ENSMUSG00000016541	coding	0.4	chr15:85376703-85382903	0	0.2	chr15:85462468-85462920	0
Foxred2	ENSMUSG00000016552	coding	7.8	chr15:77943393-77945578	0.6	36.2	chr15:77956090-77956566	0
Eif3d	ENSMUSG00000016554	coding	0.6	chr15:77963326-77964019	0	0.5	chr15:77963326-77964019	0
H3f3b	ENSMUSG00000016559	coding	1.1	chr11:116023779-116023881	0.9	0.6	chr11:116024020-116024378	0.3
Nup50	ENSMUSG00000016619	coding	1.9	chr15:84927447-84929371	0.1	1.2	chr15:84927447-84929371	0
Phf21b	ENSMUSG00000016624	coding	15.2	chr15:84787450-84791064	1.6	56.5	chr15:84791430-84791782	0
Nlrp14	ENSMUSG00000016626	coding	NA	NA	NA	NA	NA	NA
Ift27	ENSMUSG00000016637	coding	3.5	chr15:78159709-78164189	0.5	2.6	chr15:78166034-78167069	0.4
Pacsin2	ENSMUSG00000016664	coding	100	chr15:83376475-83376762	0.1	100	chr15:83376475-83376762	0
Cmah	ENSMUSG00000016756	coding	NA	NA	NA	NA	NA	NA
Ttll12	ENSMUSG00000016757	coding	1.5	chr15:83591549-83594948	0	0.8	chr15:83582463-83584655	0
Bik	ENSMUSG00000016758	coding	NA	NA	NA	0	chr15:83541443-83543064	0
Scube1	ENSMUSG00000016763	coding	NA	NA	NA	NA	NA	NA
Tox4	ENSMUSG00000016831	coding	70.6	chr14:52279233-52279387	0.3	37.9	chr14:52279233-52279387	0
Mrps18c	ENSMUSG00000016833	coding	0.8	chr5:100798861-100799551	0.5	1.4	chr5:100804030-100804331	0.4
Sulf1	ENSMUSG00000016918	coding	2.1	chr1:12786699-12796765	0	2.5	chr1:12850794-12858811	0
Srsf6	ENSMUSG00000016921	coding	15	chr2:162932143-162933425	0.2	0.7	chr2:162931778-162931993	0.2
Plcg1	ENSMUSG00000016933	coding	13.5	chr2:160761649-160761738	0	5.7	chr2:160761649-160761738	0
Kctd2	ENSMUSG00000016940	coding	6.9	chr11:115429406-115430312	0.9	6.8	chr11:115429406-115430312	0.5
Tmprss6	ENSMUSG00000016942	coding	NA	NA	NA	NA	NA	NA
Kctd5	ENSMUSG00000016946	coding	1.1	chr17:24056051-24057740	0	1.2	chr17:24056051-24057740	0
Etaa1	ENSMUSG00000016984	coding	2	chr11:17952704-17953562	0	0.9	chr11:17940351-17945606	0
Matn4	ENSMUSG00000016995	coding	NA	NA	NA	NA	NA	NA
Svs4	ENSMUSG00000016998	coding	NA	NA	NA	NA	NA	NA
Svs6	ENSMUSG00000017000	coding	NA	NA	NA	NA	NA	NA
Slpi	ENSMUSG00000017002	coding	NA	NA	NA	0.5	chr2:164354314-164354875	0
Svs5	ENSMUSG00000017004	coding	NA	NA	NA	NA	NA	NA
Rbpjl	ENSMUSG00000017007	coding	NA	NA	NA	NA	NA	NA
Sdc4	ENSMUSG00000017009	coding	1.2	chr2:164426238-164428892	0	0.4	chr2:164426238-164428892	0
Ccdc70	ENSMUSG00000017049	coding	NA	NA	NA	NA	NA	NA
Il13ra1	ENSMUSG00000017057	coding	0	chrX:36112276-36126644	0	1.2	chrX:36141398-36144010	0
Prl5a1	ENSMUSG00000017064	coding	NA	NA	NA	NA	NA	NA
Nbr1	ENSMUSG00000017119	coding	13.9	chr11:101577252-101577931	0	11.1	chr11:101577252-101577931	0
Cyth1	ENSMUSG00000017132	coding	7.7	chr11:118170898-118177219	0	5.4	chr11:118182332-118182764	0
Rnd3	ENSMUSG00000017144	coding	3.2	chr2:51132546-51134082	0.7	2.4	chr2:51148312-51148724	0
Brca1	ENSMUSG00000017146	coding	4	chr11:101508231-101509920	0	2.6	chr11:101522503-101523324	0
Gast	ENSMUSG00000017165	coding	NA	NA	NA	NA	NA	NA
Cntnap1	ENSMUSG00000017167	coding	NA	NA	NA	NA	NA	NA
Nt5c3b	ENSMUSG00000017176	coding	7.5	chr11:100436241-100440039	0.6	4.1	chr11:100436241-100440039	0
Coa3	ENSMUSG00000017188	coding	2.2	chr11:101278453-101278713	2.2	1.1	chr11:101278453-101278713	1.1
Zpbp2	ENSMUSG00000017195	coding	NA	NA	NA	NA	NA	NA
Gsdma	ENSMUSG00000017204	coding	NA	NA	NA	NA	NA	NA
Med24	ENSMUSG00000017210	coding	7	chr11:98718857-98728614	0	3.5	chr11:98716526-98717909	0
Gsdma2	ENSMUSG00000017211	coding	NA	NA	NA	NA	NA	NA
Psmd3	ENSMUSG00000017221	coding	2.9	chr11:98690654-98690915	0.1	2.1	chr11:98690654-98690915	0
Exosc10	ENSMUSG00000017264	coding	7.8	chr4:148575905-148576149	0	7.2	chr4:148575905-148576149	0
Glod4	ENSMUSG00000017286	coding	0.2	chr11:76240923-76243554	0	0.2	chr11:76222032-76233021	0
Vps53	ENSMUSG00000017288	coding	1.6	chr11:76166249-76174626	0	0.8	chr11:76048578-76062984	0
Taok1	ENSMUSG00000017291	coding	1.6	chr11:77549476-77550871	0	0.4	chr11:77553910-77555563	0
Dnttip1	ENSMUSG00000017299	coding	20.9	chr2:164767763-164767862	0.4	22.8	chr2:164767763-164767862	0.3
Tnnc2	ENSMUSG00000017300	coding	11.1	chr2:164778228-164779662	6.7	13.9	chr2:164777846-164777943	13.9
Acot8	ENSMUSG00000017307	coding	12.6	chr2:164795180-164795651	0.6	14.3	chr2:164795180-164795651	0
Cd300lg	ENSMUSG00000017309	coding	NA	NA	NA	NA	NA	NA
Spint4	ENSMUSG00000017310	coding	NA	NA	NA	NA	NA	NA
Pyy	ENSMUSG00000017311	coding	NA	NA	NA	NA	NA	NA
Mpp2	ENSMUSG00000017314	coding	NA	NA	NA	5.3	chr11:102062161-102062250	0
Ppy	ENSMUSG00000017316	coding	NA	NA	NA	NA	NA	NA
Vtn	ENSMUSG00000017344	coding	NA	NA	NA	NA	NA	NA
Nlk	ENSMUSG00000017376	coding	2.4	chr11:78590990-78618274	0	1.7	chr11:78590990-78618274	0
Traf4	ENSMUSG00000017386	coding	7.9	chr11:78161449-78161517	0.6	2.6	chr11:78161449-78161517	0.2
Aldoc	ENSMUSG00000017390	coding	2.7	chr11:78326135-78326261	0	5.9	chr11:78326135-78326261	0
Stac2	ENSMUSG00000017400	coding	10	chr11:98039757-98040097	0	13.5	chr11:98042855-98043479	0
Rpl19	ENSMUSG00000017404	coding	0.2	chr11:98027930-98028345	0.1	0.1	chr11:98027930-98028345	0
Nek8	ENSMUSG00000017405	coding	48.9	chr11:78170953-78171089	3.3	45	chr11:78170953-78171089	2.4
Cacnb4	ENSMUSG00000017412	coding	NA	NA	NA	NA	NA	NA
Plxdc1	ENSMUSG00000017417	coding	0	chr11:97938612-97940812	0	NA	NA	NA
Arl5b	ENSMUSG00000017418	coding	2	chr2:15075114-15076255	0	1.2	chr2:15055575-15068138	0
Zfp207	ENSMUSG00000017421	coding	2.7	chr11:80393177-80394285	0.1	3.1	chr11:80391993-80393083	0
Psmd11	ENSMUSG00000017428	coding	14.3	chr11:80471595-80471709	0	10.8	chr11:80471595-80471709	0
C1qtnf1	ENSMUSG00000017446	coding	NA	NA	NA	NA	NA	NA
Pipox	ENSMUSG00000017453	coding	9.9	chr11:77882277-77882616	0.6	9.7	chr11:77882277-77882616	0.6
Timp2	ENSMUSG00000017466	coding	NA	NA	NA	0.1	chr11:118320210-118354960	0
Zc3h18	ENSMUSG00000017478	coding	5.4	chr8:122386947-122387692	0.1	3.5	chr8:122408369-122410880	0
Top2b	ENSMUSG00000017485	coding	3.2	chr14:16416713-16416951	0	1.3	chr14:16416713-16416951	0
Rarb	ENSMUSG00000017491	coding	NA	NA	NA	NA	NA	NA
Igfbp4	ENSMUSG00000017493	coding	1.8	chr11:99041846-99048225	0.3	0.4	chr11:99041846-99048225	0.1
Cdc6	ENSMUSG00000017499	coding	4.5	chr11:98920814-98921115	0.1	1.3	chr11:98917019-98919202	0
Suz12	ENSMUSG00000017548	coding	3.3	chr11:80030087-80031844	0.1	3.7	chr11:80030087-80031844	0
Atad5	ENSMUSG00000017550	coding	6.5	chr11:80106439-80108482	0	6.3	chr11:80106439-80108482	0
Crlf3	ENSMUSG00000017561	coding	7.2	chr11:80048705-80056451	0.2	3.5	chr11:80048705-80056451	0
Krt27	ENSMUSG00000017588	coding	NA	NA	NA	NA	NA	NA
Tns4	ENSMUSG00000017607	coding	NA	NA	NA	NA	NA	NA
Tnfaip1	ENSMUSG00000017615	coding	8.6	chr11:78530348-78536085	1	3.3	chr11:78529240-78530027	0.2
Abr	ENSMUSG00000017631	coding	7.7	chr11:76422259-76423047	0	8.7	chr11:76509073-76571030	0
Rab11fip4	ENSMUSG00000017639	coding	1.8	chr11:79685128-79685385	0	1.3	chr11:79685128-79685385	0
Cd40	ENSMUSG00000017652	coding	NA	NA	NA	2.9	chr2:165066565-165069628	0
Slc35c2	ENSMUSG00000017664	coding	98.2	chr2:165283408-165283527	3.8	99.3	chr2:165283408-165283527	3.9
Zfp334	ENSMUSG00000017667	coding	0	chr2:165381887-165382690	0	23.6	chr2:165383366-165386925	0
Elmo2	ENSMUSG00000017670	coding	9.3	chr2:165294324-165295013	0	5.3	chr2:165301992-165304899	0
Wsb1	ENSMUSG00000017677	coding	18.3	chr11:79242157-79244462	0.3	35.8	chr11:79242157-79244462	0.1
Ttpal	ENSMUSG00000017679	coding	0	chr2:163613846-163615362	0	7.6	chr2:163602415-163607211	0
Rhot1	ENSMUSG00000017686	coding	10.9	chr11:80257637-80265741	0	30.7	chr11:80255958-80257513	0
Hnf4g	ENSMUSG00000017688	coding	NA	NA	NA	NA	NA	NA
Rhbdl3	ENSMUSG00000017692	coding	NA	NA	NA	NA	NA	NA
Ada	ENSMUSG00000017697	coding	6.1	chr2:163727049-163727543	0	5.1	chr2:163727049-163727543	0
Serinc3	ENSMUSG00000017707	coding	1.2	chr2:163639328-163644997	0.1	0.4	chr2:163626478-163627871	0
Tha1	ENSMUSG00000017713	coding	NA	NA	NA	NA	NA	NA
Pgs1	ENSMUSG00000017715	coding	14.8	chr11:118005892-118014573	0	9.2	chr11:118005892-118014573	0
Birc5	ENSMUSG00000017716	coding	3.5	chr11:117852781-117855224	0.3	3.5	chr11:117852781-117855224	0.1
Afmid	ENSMUSG00000017718	coding	13.3	chr11:117835582-117835665	10.3	NA	NA	NA
Trp53tg5	ENSMUSG00000017720	coding	NA	NA	NA	NA	NA	NA
Pigt	ENSMUSG00000017721	coding	1.3	chr2:164501372-164501484	0.1	2	chr2:164506734-164507274	0
Wfdc2	ENSMUSG00000017723	coding	1.9	chr2:164563452-164564056	0.2	1.8	chr2:164563452-164564056	0.3
Etv4	ENSMUSG00000017724	coding	22.8	chr11:101784628-101785107	0.5	14.3	chr11:101784628-101785107	0
Eppin	ENSMUSG00000017733	coding	NA	NA	NA	NA	NA	NA
Dbndd2	ENSMUSG00000017734	coding	NA	NA	NA	0	chr2:164488706-164490135	0
Mmp9	ENSMUSG00000017737	coding	NA	NA	NA	0.7	chr2:164950475-164950824	0
Slc12a5	ENSMUSG00000017740	coding	NA	NA	NA	NA	NA	NA
Ghdc	ENSMUSG00000017747	coding	7.7	chr11:100768148-100768217	0	6	chr11:100770351-100770878	0.8
Pltp	ENSMUSG00000017754	coding	7.6	chr2:164856998-164857583	0.2	8.2	chr2:164856998-164857583	0
Slc12a7	ENSMUSG00000017756	coding	7.5	chr13:73810085-73813538	0	4.8	chr13:73810085-73813538	0
Ctsa	ENSMUSG00000017760	coding	61.5	chr2:164833197-164833723	0.1	6	chr2:164834209-164834319	0
Zswim1	ENSMUSG00000017764	coding	2.4	chr2:164823201-164824681	2.4	0.5	chr2:164823201-164824681	0.5
Slc12a4	ENSMUSG00000017765	coding	32.4	chr8:105947952-105949137	0	11.2	chr8:105947952-105949137	0
Spata25	ENSMUSG00000017767	coding	NA	NA	NA	NA	NA	NA
Myo1c	ENSMUSG00000017774	coding	4	chr11:75668528-75669007	0	1.3	chr11:75661817-75662021	0
Crk	ENSMUSG00000017776	coding	5.1	chr11:75692733-75703365	0.7	4.5	chr11:75692733-75703365	0.7
Cox7c	ENSMUSG00000017778	coding	1.5	chr13:86044909-86045726	1.2	1.2	chr13:86044909-86045726	0.6
Pitpna	ENSMUSG00000017781	coding	1.7	chr11:75598329-75603388	0	1.9	chr11:75598329-75603388	0
Mlx	ENSMUSG00000017801	coding	2.3	chr11:101089319-101089667	0.5	3.9	chr11:101089319-101089667	0
Fam134c	ENSMUSG00000017802	coding	10.4	chr11:101103010-101103889	0	6.9	chr11:101103010-101103889	0.4
Jph2	ENSMUSG00000017817	coding	NA	NA	NA	0	chr2:163337925-163338604	0
Dhx58	ENSMUSG00000017830	coding	NA	NA	NA	14.3	chr11:100703270-100703493	1.4
Rab5a	ENSMUSG00000017831	coding	1.4	chr17:53479609-53483820	0	0.4	chr17:53479609-53483820	0
Nkiras2	ENSMUSG00000017837	coding	1.7	chr11:100623009-100624191	0.9	0.4	chr11:100623009-100624191	0
Ppp2r5c	ENSMUSG00000017843	coding	0.5	chr12:110561469-110567727	0	0.7	chr12:110544186-110545594	0
Ift52	ENSMUSG00000017858	coding	1.7	chr2:163017534-163022374	0	5	chr2:163031271-163033234	0
Mybl2	ENSMUSG00000017861	coding	6.4	chr2:163072915-163074381	0	2.9	chr2:163072915-163074381	0.1
Sgk2	ENSMUSG00000017868	coding	NA	NA	NA	2.6	chr2:163006884-163012909	2.6
Eya2	ENSMUSG00000017897	coding	NA	NA	NA	NA	NA	NA
Prl3c1	ENSMUSG00000017922	coding	NA	NA	NA	NA	NA	NA
B4galt5	ENSMUSG00000017929	coding	3.2	chr2:167301484-167302009	0.6	1.6	chr2:167313222-167348917	0
Gdap1l1	ENSMUSG00000017943	coding	NA	NA	NA	0.8	chr2:163447673-163450565	0
Hnf4a	ENSMUSG00000017950	coding	NA	NA	NA	NA	NA	NA
Ptgis	ENSMUSG00000017969	coding	33.3	chr2:167221361-167223984	0.6	3.7	chr2:167221361-167223984	0
Cadps2	ENSMUSG00000017978	coding	NA	NA	NA	NA	NA	NA
Ddx27	ENSMUSG00000017999	coding	2.3	chr2:167028011-167028277	0	4.7	chr2:167024558-167026119	0
Cyth3	ENSMUSG00000018001	coding	4.5	chr5:143707311-143707394	0	1.5	chr5:143707161-143707238	0
Cyth4	ENSMUSG00000018008	coding	NA	NA	NA	NA	NA	NA
Rac3	ENSMUSG00000018012	coding	9	chr11:120722869-120723180	1.4	12.1	chr11:120721642-120722230	1.6
Rrp7a	ENSMUSG00000018040	coding	1.8	chr15:83118175-83119184	0.3	1.4	chr15:83118175-83119184	0.1
Cyb5r3	ENSMUSG00000018042	coding	0.2	chr15:83154723-83158825	0	0.2	chr15:83154723-83158825	0
Ints2	ENSMUSG00000018068	coding	14.9	chr11:86256330-86257203	0	13.8	chr11:86256330-86257203	0
Med13l	ENSMUSG00000018076	coding	3.3	chr5:118757235-118759101	0	1.8	chr5:118759264-118761285	0
Hist1h2bc	ENSMUSG00000018102	coding	5.9	chr13:23684622-23692175	5.9	1.5	chr13:23684622-23692175	1.5
Baiap2l2	ENSMUSG00000018126	coding	NA	NA	NA	NA	NA	NA
Mafk	ENSMUSG00000018143	coding	9.7	chr5:139799219-139800084	9.7	3.6	chr5:139799219-139800084	3.2
Med1	ENSMUSG00000018160	coding	1.6	chr11:98180150-98180253	0	0.8	chr11:98180309-98183841	0
Erbb3	ENSMUSG00000018166	coding	3.6	chr10:128577016-128577203	0	2.9	chr10:128577016-128577203	0
Stard3	ENSMUSG00000018167	coding	15.7	chr11:98378999-98379972	0	13.2	chr11:98378999-98379972	0.5
Ikzf3	ENSMUSG00000018168	coding	NA	NA	NA	NA	NA	NA
Mfng	ENSMUSG00000018169	coding	7.7	chr15:78759359-78760805	0	5.9	chr15:78759359-78760805	0
Vmp1	ENSMUSG00000018171	coding	1.2	chr11:86586599-86602007	0	3	chr11:86585452-86586495	0
Uchl5	ENSMUSG00000018189	coding	1.9	chr1:143802234-143806683	0	0.8	chr1:143802234-143806683	0
Glrx2	ENSMUSG00000018196	coding	4.2	chr1:143741712-143745046	0.9	3.2	chr1:143745224-143746507	2.3
Trove2	ENSMUSG00000018199	coding	2	chr1:143760467-143761269	0	0.7	chr1:143761387-143765432	0
Stk4	ENSMUSG00000018209	coding	1.2	chr2:164118127-164151672	0	0.6	chr2:164118127-164151672	0
Wfdc15b	ENSMUSG00000018211	coding	NA	NA	NA	NA	NA	NA
Pmp22	ENSMUSG00000018217	coding	NA	NA	NA	4.1	chr11:63131655-63133124	0
Gdf9	ENSMUSG00000018238	coding	NA	NA	NA	NA	NA	NA
Zcchc10	ENSMUSG00000018239	coding	6.8	chr11:53330732-53332301	1.6	6	chr11:53330732-53332301	1.4
Prl8a2	ENSMUSG00000018259	coding	NA	NA	NA	NA	NA	NA
Tbx5	ENSMUSG00000018263	coding	NA	NA	NA	NA	NA	NA
Psmb6	ENSMUSG00000018286	coding	0.8	chr11:70526674-70527178	0.3	1	chr11:70526674-70527178	0.2
Spag7	ENSMUSG00000018287	coding	1.7	chr11:70665077-70665296	0.1	1.8	chr11:70665077-70665296	0
Pfn1	ENSMUSG00000018293	coding	1.1	chr11:70652980-70654348	0.5	0.2	chr11:70652222-70652786	0.2
Tomm34	ENSMUSG00000018322	coding	3.7	chr2:164066670-164070912	0.5	3.5	chr2:164066670-164070912	0.2
Ywhab	ENSMUSG00000018326	coding	0.9	chr2:164011905-164014005	0.1	0.3	chr2:164011905-164014005	0
Ksr1	ENSMUSG00000018334	coding	22.6	chr11:79016264-79019561	0	6.2	chr11:79045269-79047296	0
Gpx3	ENSMUSG00000018339	coding	1.6	chr11:54903053-54907126	0.3	1.6	chr11:54908659-54909039	0.3
Anxa6	ENSMUSG00000018340	coding	3.4	chr11:54987069-54991390	0	4.6	chr11:54987069-54991390	0
Il12rb2	ENSMUSG00000018341	coding	100	chr6:67292737-67295211	100	NA	NA	NA
Zkscan6	ENSMUSG00000018347	coding	4.2	chr11:65816581-65821929	0	5.6	chr11:65822015-65822824	0
Kpna2	ENSMUSG00000018362	coding	0.9	chr11:106988980-106989323	0.2	0.6	chr11:106988980-106989323	0.1
Smurf2	ENSMUSG00000018363	coding	3.4	chr11:106831058-106833744	0	1	chr11:106831058-106833744	0
Cep95	ENSMUSG00000018372	coding	48	chr11:106813863-106814603	0	23	chr11:106813863-106814603	0
Vezf1	ENSMUSG00000018377	coding	22.2	chr11:88078556-88081397	1.2	4.7	chr11:88074726-88076190	0.6
Cuedc1	ENSMUSG00000018378	coding	NA	NA	NA	21	chr11:88184718-88187060	0
Srsf1	ENSMUSG00000018379	coding	12.4	chr11:88049216-88049411	3.3	12.4	chr11:88049216-88049411	2.3
Abi3	ENSMUSG00000018381	coding	NA	NA	NA	6.7	chr11:95835955-95837069	0
Shroom1	ENSMUSG00000018387	coding	NA	NA	NA	NA	NA	NA
Kif3a	ENSMUSG00000018395	coding	1.8	chr11:53594388-53594825	0	0.8	chr11:53594388-53594825	0
2020-09-08	ENSMUSG00000018398	coding	5.3	chr11:53534629-53534948	0	3.4	chr11:53534629-53534948	0
Mtmr4	ENSMUSG00000018401	coding	3.4	chr11:87603500-87603986	0	3.6	chr11:87593434-87597195	0
Mrm1	ENSMUSG00000018405	coding	13.6	chr11:84818694-84818836	1.1	14	chr11:84818694-84818836	0
Mapt	ENSMUSG00000018411	coding	14.8	chr11:104318250-104321350	0.2	25.9	chr11:104318250-104321350	0.5
Kansl1	ENSMUSG00000018412	coding	60.6	chr11:104467753-104468585	0	36.7	chr11:104467753-104468585	0
Gid4	ENSMUSG00000018415	coding	1	chr11:60436450-60438442	0	4.4	chr11:60424834-60432332	0.4
Myo1b	ENSMUSG00000018417	coding	7.9	chr1:51766909-51769003	0	3.2	chr1:51766909-51769003	0
Dhx40	ENSMUSG00000018425	coding	1.8	chr11:86771964-86773803	0	1.3	chr11:86775769-86776614	0
Ypel2	ENSMUSG00000018427	coding	3	chr11:86945977-86971808	0.4	0	chr11:86945977-86971808	0
Akap1	ENSMUSG00000018428	coding	4.3	chr11:88841303-88844258	0.5	1.8	chr11:88841303-88844258	0.2
Nol11	ENSMUSG00000018433	coding	2.1	chr11:107171185-107171614	0	0.9	chr11:107171694-107173209	0
Derl2	ENSMUSG00000018442	coding	18.9	chr11:71018378-71019143	2.7	11.5	chr11:71018378-71019143	1
C1qbp	ENSMUSG00000018446	coding	0.9	chr11:70978245-70978427	0.4	0.3	chr11:70978245-70978427	0.1
Rpain	ENSMUSG00000018449	coding	26.5	chr11:70974133-70974899	1.8	37.5	chr11:70974133-70974899	0
6330403K07Rik	ENSMUSG00000018451	coding	NA	NA	NA	3	chr11:71032410-71032488	3
Slc13a3	ENSMUSG00000018459	coding	NA	NA	NA	NA	NA	NA
Kcnab3	ENSMUSG00000018470	coding	NA	NA	NA	NA	NA	NA
Chd3	ENSMUSG00000018474	coding	41.6	chr11:69345635-69346617	0	22.4	chr11:69345635-69346617	0
Kdm6b	ENSMUSG00000018476	coding	4.1	chr11:69402282-69403577	0	3.2	chr11:69402282-69403577	0
1700125H20Rik	ENSMUSG00000018479	coding	NA	NA	NA	NA	NA	NA
Appbp2	ENSMUSG00000018481	coding	5.5	chr11:85191900-85194574	0.1	1.8	chr11:85191900-85194574	0
Wnt9b	ENSMUSG00000018486	coding	NA	NA	NA	NA	NA	NA
Adora2b	ENSMUSG00000018500	coding	NA	NA	NA	0	chr11:62249437-62265061	0
Ncor1	ENSMUSG00000018501	coding	6.1	chr11:62321446-62325486	0	7.2	chr11:62321446-62325486	0
Trpv2	ENSMUSG00000018507	coding	NA	NA	NA	6.7	chr11:62584675-62589650	0
Cenpv	ENSMUSG00000018509	coding	3.8	chr11:62536381-62538855	0.8	3.3	chr11:62536381-62538855	0.6
Pcgf2	ENSMUSG00000018537	coding	86.3	chr11:97698061-97699205	0.6	100	chr11:97698061-97699205	0.8
Cwc25	ENSMUSG00000018541	coding	3.1	chr11:97748123-97750871	0	3.1	chr11:97752764-97753215	0
1700001P01Rik	ENSMUSG00000018543	coding	13.7	chr11:97771738-97772715	2.8	NA	NA	NA
Pip4k2b	ENSMUSG00000018547	coding	0.8	chr11:97720482-97722361	0	0.8	chr11:97732756-97744445	0
Trim37	ENSMUSG00000018548	coding	1.5	chr11:87216548-87218251	0	1.5	chr11:87216548-87218251	0
Ybx2	ENSMUSG00000018554	coding	28.8	chr11:69936961-69938341	0.5	49.3	chr11:69936961-69938341	0
Ctdnep1	ENSMUSG00000018559	coding	2	chr11:69988940-69989481	0.3	2.7	chr11:69984321-69984415	0
Elp5	ENSMUSG00000018565	coding	2.5	chr11:69970743-69975039	0.4	1.3	chr11:69970743-69975039	0.3
Slc2a4	ENSMUSG00000018566	coding	NA	NA	NA	NA	NA	NA
Gabarap	ENSMUSG00000018567	coding	0.6	chr11:69992701-69994458	0	0.3	chr11:69992444-69992581	0
Cldn7	ENSMUSG00000018569	coding	6.6	chr11:69967305-69967554	0	4.2	chr11:69966150-69966942	0.2
2810408A11Rik	ENSMUSG00000018570	coding	1.6	chr11:69899288-69899516	0.9	3.3	chr11:69898411-69898846	0
Phf23	ENSMUSG00000018572	coding	4.1	chr11:69999133-69999237	0.9	1.6	chr11:69997839-69998300	0.1
Acadvl	ENSMUSG00000018574	coding	8.8	chr11:70012291-70012447	1.2	4.4	chr11:70011447-70011535	0.7
Dnah11	ENSMUSG00000018581	coding	NA	NA	NA	NA	NA	NA
G3bp1	ENSMUSG00000018583	coding	3.4	chr11:55493542-55495252	0.1	2.1	chr11:55493542-55495252	0
Atox1	ENSMUSG00000018585	coding	0.4	chr11:55446785-55450456	0.1	0.2	chr11:55446785-55450456	0
Glra2	ENSMUSG00000018589	coding	NA	NA	NA	NA	NA	NA
Sparc	ENSMUSG00000018593	coding	0.3	chr11:55395614-55395800	0	0.2	chr11:55395614-55395800	0
Glra4	ENSMUSG00000018595	coding	NA	NA	NA	NA	NA	NA
Mief2	ENSMUSG00000018599	coding	32.9	chr11:60730436-60730629	1.6	31.6	chr11:60730436-60730629	0.5
Tbx3	ENSMUSG00000018604	coding	12.1	chr5:119675303-119675557	0.9	6.4	chr5:119678833-119680394	0
Mmp20	ENSMUSG00000018620	coding	NA	NA	NA	NA	NA	NA
Mmp7	ENSMUSG00000018623	coding	NA	NA	NA	NA	NA	NA
Crhr1	ENSMUSG00000018634	coding	NA	NA	NA	NA	NA	NA
Dusp14	ENSMUSG00000018648	coding	10.8	chr11:84068581-84068689	0.3	0.9	chr11:84049311-84050831	0.9
Tada2a	ENSMUSG00000018651	coding	8.6	chr11:84084758-84085638	0	8.5	chr11:84084758-84085638	0
Ikzf1	ENSMUSG00000018654	coding	NA	NA	NA	NA	NA	NA
Tcaf3	ENSMUSG00000018656	coding	NA	NA	NA	NA	NA	NA
Pnpo	ENSMUSG00000018659	coding	4.3	chr11:96939084-96939254	0.6	4.1	chr11:96939084-96939254	0
Cog1	ENSMUSG00000018661	coding	8.8	chr11:113656649-113657002	0	2	chr11:113652087-113652224	0.3
Cbx1	ENSMUSG00000018666	coding	0.8	chr11:96801607-96802727	0.1	0.2	chr11:96789354-96800770	0.2
Cdk5rap3	ENSMUSG00000018669	coding	6.5	chr11:96911182-96911551	0.1	9	chr11:96911182-96911551	0.1
Copz2	ENSMUSG00000018672	coding	5.8	chr11:96853517-96854057	0	4	chr11:96853517-96854057	0
Slc25a39	ENSMUSG00000018677	coding	2.4	chr11:102403714-102403790	0.1	0.8	chr11:102403714-102403790	0
Sp2	ENSMUSG00000018678	coding	12	chr11:96957737-96961037	0.9	1.4	chr11:96955969-96956104	0.3
Aatf	ENSMUSG00000018697	coding	2.1	chr11:84423020-84442565	0	2.1	chr11:84509797-84510198	0
Lhx1	ENSMUSG00000018698	coding	NA	NA	NA	5.7	chr11:84522289-84524005	0.8
Dync1h1	ENSMUSG00000018707	coding	1.9	chr12:110665237-110665663	0	1.4	chr12:110665237-110665663	0
Cpsf4l	ENSMUSG00000018727	coding	54.2	chr11:113702510-113703270	3.7	54.9	chr11:113702510-113703270	2.2
Pex12	ENSMUSG00000018733	coding	22.5	chr11:83298554-83298711	3.3	14.9	chr11:83298554-83298711	2.3
Ndel1	ENSMUSG00000018736	coding	11	chr11:68822666-68829914	0	10.5	chr11:68822666-68829914	0
Slc25a35	ENSMUSG00000018740	coding	NA	NA	NA	NA	NA	NA
Zbtb4	ENSMUSG00000018750	coding	NA	NA	NA	14.3	chr11:69776890-69777471	3.8
Tnfsfm13	ENSMUSG00000018752	coding	37.8	chr11:69685131-69686956	37.8	NA	NA	NA
Mpdu1	ENSMUSG00000018761	coding	8.2	chr11:69658022-69658565	1.5	8.7	chr11:69658022-69658565	1.4
Fxr2	ENSMUSG00000018765	coding	0.1	chr11:69640328-69641281	0.1	0	chr11:69640328-69641281	0
Atp5g3	ENSMUSG00000018770	coding	1.4	chr2:73908708-73909183	0.4	0.9	chr2:73908708-73909183	0.2
Cd68	ENSMUSG00000018774	coding	12.3	chr11:69665367-69665502	2.1	15.6	chr11:69665367-69665502	2
Slc35g3	ENSMUSG00000018776	coding	NA	NA	NA	NA	NA	NA
Acsl1	ENSMUSG00000018796	coding	1.4	chr8:46533637-46534339	0	1.4	chr8:46521346-46524942	0
Abca5	ENSMUSG00000018800	coding	NA	NA	NA	NA	NA	NA
Smyd4	ENSMUSG00000018809	coding	13.8	chr11:75382395-75387410	0	10.2	chr11:75382395-75387410	0
Lsp1	ENSMUSG00000018819	coding	NA	NA	NA	2.1	chr7:142489407-142489899	0
Zfyve27	ENSMUSG00000018820	coding	83.9	chr19:42184190-42185619	0	100	chr19:42185641-42185804	0.5
Avpi1	ENSMUSG00000018821	coding	0.8	chr19:42125027-42128870	0.4	0.1	chr19:42125027-42128870	0.1
Sfrp5	ENSMUSG00000018822	coding	NA	NA	NA	NA	NA	NA
Myh11	ENSMUSG00000018830	coding	NA	NA	NA	NA	NA	NA
Rad51d	ENSMUSG00000018841	coding	4.3	chr11:82879353-82881600	0	2.7	chr11:82890032-82890337	0
Fndc8	ENSMUSG00000018844	coding	NA	NA	NA	NA	NA	NA
Unc45b	ENSMUSG00000018845	coding	NA	NA	NA	NA	NA	NA
Pank3	ENSMUSG00000018846	coding	2.9	chr11:35781708-35783447	0.2	1.9	chr11:35783574-35785407	0
Rars	ENSMUSG00000018848	coding	0.6	chr11:35828814-35833171	0	0.7	chr11:35809801-35815638	0
Wwc1	ENSMUSG00000018849	coding	4.8	chr11:35860188-35861808	0	4.1	chr11:35860188-35861808	0
Mrpl58	ENSMUSG00000018858	coding	2.9	chr11:115406588-115409479	0.4	3.5	chr11:115409540-115410059	0.3
Fdxr	ENSMUSG00000018861	coding	9.6	chr11:115270431-115271261	0.6	7.9	chr11:115268749-115269444	0
Otop3	ENSMUSG00000018862	coding	NA	NA	NA	NA	NA	NA
[truncated: 23,634 more rows]
