# Supplementary material for: Nuclear compartmentalization of TERT mRNA and TUG1 lncRNA is driven by intron retention
Source: Nat Commun. 2021 Jun 3;12:3308. doi: 10.1038/s41467-021-23221-w (PMC8175569; doi:10.1038/s41467-021-23221-w)
Supplement: Supplementary file 6 — Supplementary data 4 [file 41467_2021_23221_MOESM6_ESM.xlsx]

## Sheet: PIRrange
GENE	EnsemblGeneID	GeneType	iPS.maxPIR	iPS.COORD.maxPIR	iPS.minPIR
TSPAN6	ENSG00000000003	coding	1.9	chrX:100635747-100636607	0.1
TNMD	ENSG00000000005	coding	NA	NA	NA
DPM1	ENSG00000000419	coding	9.2	chr20:50945763-50945846	0
SCYL3	ENSG00000000457	coding	38.9	chr1:169854965-169859040	9.1
C1orf112	ENSG00000000460	coding	18.7	chr1:169804241-169806003	0
FGR	ENSG00000000938	coding	NA	NA	NA
CFH	ENSG00000000971	coding	NA	NA	NA
FUCA2	ENSG00000001036	coding	24.8	chr6:143504253-143507236	1.1
GCLC	ENSG00000001084	coding	28.9	chr6:53514498-53516108	0.8
NFYA	ENSG00000001167	coding	6.4	chr6:41091695-41092911	0.9
STPG1	ENSG00000001460	coding	24.1	chr1:24384004-24401318	0
NIPAL3	ENSG00000001461	coding	14.3	chr1:24460545-24464025	0
LAS1L	ENSG00000001497	coding	3.2	chrX:65514974-65517986	0
ENPP4	ENSG00000001561	coding	NA	NA	NA
SEMA3F	ENSG00000001617	coding	7.1	chr3:50175189-50176767	0
CFTR	ENSG00000001626	coding	NA	NA	NA
ANKIB1	ENSG00000001629	coding	13.8	chr7:92371608-92386508	0
CYP51A1	ENSG00000001630	coding	3.5	chr7:92131873-92134172	0
KRIT1	ENSG00000001631	coding	24.6	chr7:92201424-92213194	0
RAD52	ENSG00000002016	coding	57.7	chr12:914122-914430	0
BAD	ENSG00000002330	coding	2.7	chr11:64271804-64284181	0.9
LAP3	ENSG00000002549	coding	5.4	chr4:17581815-17582287	0
CD99	ENSG00000002586	coding	1.3	chrX:2717653-2719660	0
HS3ST1	ENSG00000002587	coding	NA	NA	NA
AOC1	ENSG00000002726	coding	NA	NA	NA
WNT16	ENSG00000002745	coding	NA	NA	NA
HECW1	ENSG00000002746	coding	0	chr7:43469106-43479609	0
MAD1L1	ENSG00000002822	coding	3	chr7:2230765-2232871	0
LASP1	ENSG00000002834	coding	2.1	chr17:38898520-38914324	0.1
SNX11	ENSG00000002919	coding	45.5	chr17:48112086-48112573	1.4
TMEM176A	ENSG00000002933	coding	NA	NA	NA
M6PR	ENSG00000003056	coding	7.8	chr12:8941941-8942415	1.2
KLHL13	ENSG00000003096	coding	2.7	chrX:117910097-117919520	0
CYP26B1	ENSG00000003137	coding	NA	NA	NA
ICA1	ENSG00000003147	coding	25	chr7:8236006-8262093	0
DBNDD1	ENSG00000003249	coding	3.8	chr16:90006493-90008783	2.3
ALS2	ENSG00000003393	coding	26.8	chr2:201761819-201767228	0
CASP10	ENSG00000003400	coding	NA	NA	NA
CFLAR	ENSG00000003402	coding	18.8	chr2:201160943-201163834	3.2
TFPI	ENSG00000003436	coding	24.1	chr2:187467043-187467752	2.1
NDUFAF7	ENSG00000003509	coding	36.8	chr2:37241792-37242634	0.6
RBM5	ENSG00000003756	coding	26.5	chr3:50093876-50099981	0.2
MTMR7	ENSG00000003987	coding	57.5	chr8:17300225-17302153	5
SLC7A2	ENSG00000003989	coding	13.3	chr8:17544607-17548677	0
ARF5	ENSG00000004059	coding	0.6	chr7:127589595-127590065	0
SARM1	ENSG00000004139	coding	56.5	chr17:28396027-28396156	0
POLDIP2	ENSG00000004142	coding	7.3	chr17:28351801-28352911	0
PLXND1	ENSG00000004399	coding	15.9	chr3:129569958-129570785	0
AK2	ENSG00000004455	coding	2.4	chr1:33024568-33036735	0.2
CD38	ENSG00000004468	coding	NA	NA	NA
FKBP4	ENSG00000004478	coding	3.2	chr12:2795245-2797137	0.1
KDM1A	ENSG00000004487	coding	6.9	chr1:23082367-23083178	0
RBM6	ENSG00000004534	coding	30.4	chr3:49962686-49967469	0
CAMKK1	ENSG00000004660	coding	46.9	chr17:3869616-3869800	6.1
RECQL	ENSG00000004700	coding	8.5	chr12:21470347-21470968	0
VPS50	ENSG00000004766	coding	13.3	chr7:93258393-93259549	0
HSPB6	ENSG00000004776	coding	8.1	chr19:35755684-35755771	8.1
ARHGAP33	ENSG00000004777	coding	50.3	chr19:35787560-35787643	0
NDUFAB1	ENSG00000004779	coding	0.5	chr16:23581174-23582275	0.3
PDK4	ENSG00000004799	coding	NA	NA	NA
SLC22A16	ENSG00000004809	coding	NA	NA	NA
ZMYND10	ENSG00000004838	coding	NA	NA	NA
ABCB5	ENSG00000004846	coding	NA	NA	NA
ARX	ENSG00000004848	coding	NA	NA	NA
SLC25A13	ENSG00000004864	coding	13.7	chr7:96184436-96184926	0
ST7	ENSG00000004866	coding	10.5	chr7:116953692-117099761	0
CDC27	ENSG00000004897	coding	10.8	chr17:47123961-47129392	0
SLC4A1	ENSG00000004939	coding	NA	NA	NA
CALCR	ENSG00000004948	coding	NA	NA	NA
HCCS	ENSG00000004961	coding	0.9	chrX:11114987-11117266	0
DVL2	ENSG00000004975	coding	4.6	chr17:7230798-7234068	0.1
PRSS22	ENSG00000005001	coding	0	chr16:2853330-2853864	0
UPF1	ENSG00000005007	coding	4.5	chr19:18847834-18850074	0
SKAP2	ENSG00000005020	coding	0	chr7:26684849-26690284	0
SLC25A5	ENSG00000005022	coding	0.8	chrX:119470148-119470372	0.2
MCUB	ENSG00000005059	coding	6.8	chr4:109685368-109687514	0
HOXA11	ENSG00000005073	coding	NA	NA	NA
POLR2J	ENSG00000005075	coding	2.6	chr7:102473685-102474360	2.6
DHX33	ENSG00000005100	coding	80.6	chr17:5461110-5462318	0
MEOX1	ENSG00000005102	coding	NA	NA	NA
THSD7A	ENSG00000005108	coding	NA	NA	NA
LIG3	ENSG00000005156	coding	12	chr17:34996196-34996573	0
RPAP3	ENSG00000005175	coding	2.9	chr12:47697720-47701463	0
ACSM3	ENSG00000005187	coding	76.2	chr16:20796490-20796885	0
AC004381.6	ENSG00000005189	coding	56.7	chr16:20806706-20806951	0
CIAPIN1	ENSG00000005194	coding	5.2	chr16:57432561-57434043	0
SPPL2B	ENSG00000005206	coding	7.5	chr19:2334722-2337442	0.1
FAM214B	ENSG00000005238	coding	7.5	chr9:35105375-35105681	0
COPZ2	ENSG00000005243	coding	NA	NA	NA
PRKAR2B	ENSG00000005249	coding	7.3	chr7:107122005-107128211	0
MSL3	ENSG00000005302	coding	12.7	chrX:11758366-11759792	0
CREBBP	ENSG00000005339	coding	20.8	chr16:3736204-3736649	0
TSPOAP1	ENSG00000005379	coding	51.2	chr17:58306414-58306799	0
MPO	ENSG00000005381	coding	NA	NA	NA
PON1	ENSG00000005421	coding	NA	NA	NA
GCFC2	ENSG00000005436	coding	50.5	chr2:75664784-75665928	0
WDR54	ENSG00000005448	coding	7.3	chr2:74424976-74425074	0.6
CROT	ENSG00000005469	coding	3.5	chr7:87345768-87346339	0
ABCB4	ENSG00000005471	coding	NA	NA	NA
KMT2E	ENSG00000005483	coding	14.3	chr7:105109229-105110279	0
RHBDD2	ENSG00000005486	coding	2	chr7:75879261-75881828	1.5
SOX8	ENSG00000005513	coding	9.1	chr16:982345-983727	5.6
IBTK	ENSG00000005700	coding	50	chr6:82173439-82181878	0
ZNF195	ENSG00000005801	coding	83.3	chr11:3360789-3361742	0.7
MYCBP2	ENSG00000005810	coding	28	chr13:77288377-77296598	0
FBXL3	ENSG00000005812	coding	6.7	chr13:77007789-77015408	2.1
ITGAL	ENSG00000005844	coding	NA	NA	NA
PDK2	ENSG00000005882	coding	20	chr17:50106070-50106793	0
ITGA3	ENSG00000005884	coding	22.6	chr17:50070931-50071310	0
ZFX	ENSG00000005889	coding	68.4	chrX:24161843-24172714	0.6
LAMP2	ENSG00000005893	coding	5.8	chrX:120431463-120441729	0
ITGA2B	ENSG00000005961	coding	40.3	chr17:44376389-44377008	0
ASB4	ENSG00000005981	coding	NA	NA	NA
GDE1	ENSG00000006007	coding	1.1	chr16:19507780-19510838	0.2
C19orf60	ENSG00000006015	coding	23	chr19:18589078-18589412	2.7
CRLF1	ENSG00000006016	coding	2	chr19:18594108-18594246	0
OSBPL7	ENSG00000006025	coding	40.7	chr17:47810836-47813265	1.8
TMEM98	ENSG00000006042	coding	5.1	chr17:32931403-32931474	0
YBX2	ENSG00000006047	coding	16.7	chr17:7291183-7292025	0.1
KRT33A	ENSG00000006059	coding	NA	NA	NA
MAP3K14	ENSG00000006062	coding	12.7	chr17:45267199-45267405	0
ABCC8	ENSG00000006071	coding	28	chr11:17397047-17397192	0
CACNG3	ENSG00000006116	coding	NA	NA	NA
TMEM132A	ENSG00000006118	coding	16	chr11:60933745-60934487	0
AP2B1	ENSG00000006125	coding	4.3	chr17:35587429-35594007	0.3
TAC1	ENSG00000006128	coding	3.6	chr7:97732736-97733722	0
ZNF263	ENSG00000006194	coding	16.2	chr16:3285240-3285680	5.3
CX3CL1	ENSG00000006210	coding	NA	NA	NA
SPATA20	ENSG00000006282	coding	20	chr17:50551680-50551968	0
CACNA1G	ENSG00000006283	coding	44.4	chr17:50572855-50573020	0
TNFRSF12A	ENSG00000006327	coding	2.5	chr16:3021320-3021554	1.6
DLX6	ENSG00000006377	coding	NA	NA	NA
MAP3K9	ENSG00000006432	coding	9.1	chr14:70761183-70800666	0
RALA	ENSG00000006451	coding	2.8	chr7:39686782-39690381	0
BAIAP2L1	ENSG00000006453	coding	24.2	chr7:98304377-98306438	0
KDM7A	ENSG00000006459	coding	34.9	chr7:140124784-140126636	0
ETV1	ENSG00000006468	coding	17.6	chr7:13989140-13989267	0
AGK	ENSG00000006530	coding	18.1	chr7:141555568-141593145	0
ALDH3B1	ENSG00000006534	coding	NA	NA	NA
TTC22	ENSG00000006555	coding	NA	NA	NA
PHTF2	ENSG00000006576	coding	21.9	chr7:77940303-77940527	0
CCL26	ENSG00000006606	coding	0	chr7:75772004-75772103	0
FARP2	ENSG00000006607	coding	55.6	chr2:241484332-241489961	0
USH1C	ENSG00000006611	coding	2.2	chr11:17494377-17496757	0
GGCT	ENSG00000006625	coding	2.4	chr7:30498939-30500535	0.9
DBF4	ENSG00000006634	coding	8.9	chr7:87885159-87886843	0
TBXA2R	ENSG00000006638	coding	NA	NA	NA
IFRD1	ENSG00000006652	coding	18.3	chr7:112455868-112456001	0.3
LGALS14	ENSG00000006659	coding	NA	NA	NA
COX10	ENSG00000006695	coding	13.9	chr17:14102243-14159876	0
GTF2IRD1	ENSG00000006704	coding	45.1	chr7:74519720-74521207	0.1
PAF1	ENSG00000006712	coding	4.6	chr19:39389016-39389092	0
VPS41	ENSG00000006715	coding	29.1	chr7:38745614-38752175	0
ARHGAP44	ENSG00000006740	coding	24.8	chr17:12984909-12990031	0
ELAC2	ENSG00000006744	coding	12.8	chr17:13015833-13016861	0.1
SCIN	ENSG00000006747	coding	NA	NA	NA
ARSD	ENSG00000006756	coding	NA	NA	NA
PNPLA4	ENSG00000006757	coding	0.4	chrX:7922099-7925939	0
MYH13	ENSG00000006788	coding	NA	NA	NA
ADIPOR2	ENSG00000006831	coding	24.4	chr12:1780638-1780888	2.2
CDKL3	ENSG00000006837	coding	90.9	chr5:134366545-134366976	90.9
UPP2	ENSG00000007001	coding	NA	NA	NA
PRSS21	ENSG00000007038	coding	41.7	chr16:2821110-2821365	0
MARK4	ENSG00000007047	coding	22.4	chr19:45263167-45263318	0
PROM1	ENSG00000007062	coding	24.1	chr4:16024359-16025191	0
CCDC124	ENSG00000007080	coding	52.1	chr19:17935192-17936409	0
CEACAM21	ENSG00000007129	coding	NA	NA	NA
PAFAH1B1	ENSG00000007168	coding	2.6	chr17:2672758-2674059	0
NOS2	ENSG00000007171	coding	0	chr17:27765717-27766509	0
DNAH9	ENSG00000007174	coding	NA	NA	NA
KIAA0100	ENSG00000007202	coding	30.2	chr17:28642988-28643163	1
SLC13A2	ENSG00000007216	coding	NA	NA	NA
GAS7	ENSG00000007237	coding	2.7	chr17:9917342-9918000	0
TRAPPC6A	ENSG00000007255	coding	1.9	chr19:45163224-45163915	0.6
MATK	ENSG00000007264	coding	10.2	chr19:3783220-3783813	0
CEACAM7	ENSG00000007306	coding	NA	NA	NA
CD79B	ENSG00000007312	coding	2.7	chr17:63929889-63930073	0
SCN4A	ENSG00000007314	coding	30.4	chr17:63951901-63957161	3
ST7L	ENSG00000007341	coding	20	chr1:112584127-112591524	0
TKTL1	ENSG00000007350	coding	NA	NA	NA
PAX6	ENSG00000007372	coding	0	chr11:31793554-31793651	0
RPUSD1	ENSG00000007376	coding	11.5	chr16:787745-788255	2.1
RHBDF1	ENSG00000007384	coding	24.3	chr16:60540-61119	0
LUC7L	ENSG00000007392	coding	15	chr16:227337-229278	0
CACNA2D2	ENSG00000007402	coding	43.3	chr3:50367903-50368137	0
BAIAP3	ENSG00000007516	coding	18.6	chr16:1348302-1348378	0
TSR3	ENSG00000007520	coding	2.6	chr16:1350235-1350806	0
PIGQ	ENSG00000007541	coding	48.7	chr16:576255-578378	0
CRAMP1	ENSG00000007545	coding	25	chr16:1662672-1662760	0
TEAD3	ENSG00000007866	coding	23.6	chr6:35478325-35478433	1.7
SELE	ENSG00000007908	coding	NA	NA	NA
DNAJC11	ENSG00000007923	coding	6.8	chr1:6645979-6651528	0.2
FMO3	ENSG00000007933	coding	NA	NA	NA
MYLIP	ENSG00000007944	coding	23.1	chr6:16130748-16141624	0
NOX1	ENSG00000007952	coding	NA	NA	NA
E2F2	ENSG00000007968	coding	8.5	chr1:23524489-23530541	0
PSMB1	ENSG00000008018	coding	12.2	chr6:170535406-170537233	0
SYN1	ENSG00000008056	coding	9.5	chrX:47573000-47574001	0
JARID2	ENSG00000008083	coding	4.4	chr6:15501410-15504499	0
CDKL5	ENSG00000008086	coding	17.2	chrX:18604869-18608810	0
CAMK1G	ENSG00000008118	coding	NA	NA	NA
CDK11A	ENSG00000008128	coding	NA	NA	NA
NADK	ENSG00000008130	coding	100	chr1:1756658-1757106	0
TFAP2B	ENSG00000008196	coding	NA	NA	NA
TFAP2D	ENSG00000008197	coding	NA	NA	NA
DLEC1	ENSG00000008226	coding	36.4	chr3:38117101-38117207	2
CYTH3	ENSG00000008256	coding	30.8	chr7:6165811-6170534	0
ADAM22	ENSG00000008277	coding	15	chr7:88168228-88171543	0
SYPL1	ENSG00000008282	coding	5.2	chr7:106099283-106112139	2
CYB561	ENSG00000008283	coding	4.3	chr17:63435244-63435687	0
SPAG9	ENSG00000008294	coding	39.4	chr17:51031723-51041500	0
CELSR3	ENSG00000008300	coding	12	chr3:48642010-48642357	0
AASS	ENSG00000008311	coding	7.6	chr7:122133742-122144160	0
PLEKHG6	ENSG00000008323	coding	3.4	chr12:6317414-6317546	0
SS18L2	ENSG00000008324	coding	90	chr3:42581959-42590808	0.8
MPND	ENSG00000008382	coding	4.3	chr19:4357586-4359162	0
MGST1	ENSG00000008394	coding	0.5	chr12:16347711-16354230	0.2
CRY1	ENSG00000008405	coding	9.3	chr12:107001949-107005105	0
PGLYRP1	ENSG00000008438	coding	NA	NA	NA
NFIX	ENSG00000008441	coding	NA	NA	NA
ST3GAL1	ENSG00000008513	coding	14.3	chr8:133466091-133475718	3.2
MMP25	ENSG00000008516	coding	33.3	chr16:3058334-3058411	1.8
IL32	ENSG00000008517	coding	19.7	chr16:3068240-3068989	0
PKD1	ENSG00000008710	coding	86.2	chr16:2106949-2107882	0.4
MAPK8IP2	ENSG00000008735	coding	2.5	chr22:50606766-50606920	0
MED24	ENSG00000008838	coding	17.8	chr17:40053381-40053468	17.8
RHOBTB2	ENSG00000008853	coding	25.9	chr8:23010689-23014689	5.3
HEATR5B	ENSG00000008869	coding	25.9	chr2:37062051-37064739	0
SEC62	ENSG00000008952	coding	1.6	chr3:169983254-169985804	0.2
RPS20	ENSG00000008988	coding	100	chr8:56068531-56069702	0.1
CSDE1	ENSG00000009307	coding	6.7	chr1:114738073-114739691	0
UBE3C	ENSG00000009335	coding	32.6	chr7:157187022-157201720	0
REV3L	ENSG00000009413	coding	38.5	chr6:111300157-111307360	0
TENM1	ENSG00000009694	coding	0	chrX:124547091-124561670	0
PAX7	ENSG00000009709	coding	NA	NA	NA
MASP2	ENSG00000009724	coding	100	chr1:11045540-11046555	100
IYD	ENSG00000009765	coding	NA	NA	NA
FAM76A	ENSG00000009780	coding	13.1	chr1:27759628-27760494	0
TRAF3IP3	ENSG00000009790	coding	100	chr1:209779375-209780469	100
POMT2	ENSG00000009830	coding	12.8	chr14:77278870-77279822	0
VTA1	ENSG00000009844	coding	2.5	chr6:142198616-142203984	0
MLXIPL	ENSG00000009950	coding	89	chr7:73607019-73607330	4.3
BAZ1B	ENSG00000009954	coding	80	chr7:73441694-73442180	0
RANBP9	ENSG00000010017	coding	5.8	chr6:13644730-13652658	0.1
ETV7	ENSG00000010030	coding	NA	NA	NA
SPRTN	ENSG00000010072	coding	19.3	chr1:231351572-231352609	6
METTL13	ENSG00000010165	coding	11.2	chr1:171794528-171796481	0
DYRK4	ENSG00000010219	coding	10.2	chr12:4610285-4612542	2.8
ZNF207	ENSG00000010244	coding	5.9	chr17:32369455-32369598	0.1
UQCRC1	ENSG00000010256	coding	1.9	chr3:48599193-48599634	0.1
STARD3NL	ENSG00000010270	coding	7	chr7:38207730-38214356	0.3
CD9	ENSG00000010278	coding	4.1	chr12:6235328-6235475	0.1
HHATL	ENSG00000010282	coding	NA	NA	NA
NCAPD2	ENSG00000010292	coding	8.3	chr12:6517960-6520985	0
IFFO1	ENSG00000010295	coding	66.8	chr12:6548158-6548424	0
GIPR	ENSG00000010310	coding	NA	NA	NA
PHF7	ENSG00000010318	coding	28.3	chr3:52411248-52412810	3.8
SEMA3G	ENSG00000010319	coding	NA	NA	NA
NISCH	ENSG00000010322	coding	38.8	chr3:52470908-52471813	0
STAB1	ENSG00000010327	coding	8.8	chr3:52524214-52524299	0
FUZ	ENSG00000010361	coding	4.3	chr19:49809576-49811362	0.4
SLC6A13	ENSG00000010379	coding	NA	NA	NA
IDS	ENSG00000010404	coding	4.3	chrX:149501038-149503311	0
PRSS3	ENSG00000010438	coding	NA	NA	NA
ZNF200	ENSG00000010539	coding	13.6	chr16:3224614-3232420	0
CD4	ENSG00000010610	coding	13.5	chr12:6818915-6819298	13.5
LRRC23	ENSG00000010626	coding	28	chr12:6910027-6912729	1.4
BTK	ENSG00000010671	coding	NA	NA	NA
HFE	ENSG00000010704	coding	NA	NA	NA
SCMH1	ENSG00000010803	coding	10.4	chr1:41037542-41046406	0
FYN	ENSG00000010810	coding	4.9	chr6:111780636-111846588	0
HIVEP2	ENSG00000010818	coding	6.2	chr6:142764975-142768381	0
FMO1	ENSG00000010932	coding	NA	NA	NA
ELOA	ENSG00000011007	coding	34.2	chr1:23749078-23749841	0.5
LYPLA2	ENSG00000011009	coding	4.3	chr1:23794326-23794426	0.3
CLCN6	ENSG00000011021	coding	93.6	chr1:11822802-11823706	0
MRC2	ENSG00000011028	coding	50	chr17:62664950-62666093	0
SLC6A7	ENSG00000011083	coding	NA	NA	NA
TSPAN9	ENSG00000011105	coding	4	chr12:3083720-3201176	0
BTBD7	ENSG00000011114	coding	17.7	chr14:93261678-93263784	4.8
APBA3	ENSG00000011132	coding	11.2	chr19:3759601-3759688	0
MKS1	ENSG00000011143	coding	20	chr17:58206548-58207084	0
ABHD5	ENSG00000011198	coding	6.2	chr3:43715059-43717670	0
ANOS1	ENSG00000011201	coding	36.4	chrX:8535812-8536770	0
AKAP8L	ENSG00000011243	coding	9.7	chr19:15397856-15399301	0
MBTD1	ENSG00000011258	coding	17.2	chr17:51259207-51259834	2.1
UTP18	ENSG00000011260	coding	45.5	chr17:51263387-51266181	0
RNF216	ENSG00000011275	coding	19.1	chr7:5711840-5712714	0
TTC19	ENSG00000011295	coding	10.2	chr17:16002026-16002792	2
PTBP1	ENSG00000011304	coding	2.7	chr19:807903-808359	0
DPF1	ENSG00000011332	coding	27.7	chr19:38212392-38213643	0.6
SYT7	ENSG00000011347	coding	9.5	chr11:61524533-61527914	0
LARS2	ENSG00000011376	coding	8.8	chr3:45400374-45417481	0
PIK3C2A	ENSG00000011405	coding	41.5	chr11:17117672-17118644	0
PLAUR	ENSG00000011422	coding	5	chr19:43656641-43665315	1.3
ANLN	ENSG00000011426	coding	6.3	chr7:36396420-36399078	0
WIZ	ENSG00000011451	coding	2.6	chr19:15425769-15426981	0
RABGAP1	ENSG00000011454	coding	22.8	chr9:123070425-123073551	0
DCN	ENSG00000011465	coding	NA	NA	NA
QPCTL	ENSG00000011478	coding	20	chr19:45698700-45698800	1.7
PPP5C	ENSG00000011485	coding	4.2	chr19:46383477-46383779	0.2
CEP68	ENSG00000011523	coding	15.2	chr2:65077965-65082535	3
MAP4K3	ENSG00000011566	coding	35.5	chr2:39260778-39265202	0
ZBTB32	ENSG00000011590	coding	NA	NA	NA
TYROBP	ENSG00000011600	coding	NA	NA	NA
TMEM159	ENSG00000011638	coding	2	chr16:21161279-21170436	1.3
GABRA3	ENSG00000011677	coding	16.4	chrX:152224846-152255777	0
BRCA1	ENSG00000012048	coding	13.1	chr17:43124116-43125270	0
ERCC1	ENSG00000012061	coding	1.1	chr19:45421394-45423269	0.3
CD22	ENSG00000012124	coding	NA	NA	NA
SEMA3B	ENSG00000012171	coding	26.7	chr3:50275460-50275559	0
MBTPS2	ENSG00000012174	coding	27	chrX:21853504-21868466	0
PRICKLE3	ENSG00000012211	coding	17.5	chrX:49179389-49179692	0
LTF	ENSG00000012223	coding	NA	NA	NA
EXTL3	ENSG00000012232	coding	8.7	chr8:28731351-28737518	0
NR1H4	ENSG00000012504	coding	NA	NA	NA
ELOVL5	ENSG00000012660	coding	2.8	chr6:53276257-53291775	0.1
ALOX5	ENSG00000012779	coding	18.5	chr10:45444287-45445507	5
KDM5D	ENSG00000012817	coding	11.1	chrY:19716474-19716595	0
CALCOCO1	ENSG00000012822	coding	7.9	chr12:53712122-53713099	0
UBR7	ENSG00000012963	coding	7.1	chr14:93209958-93210647	1.2
MAP4K5	ENSG00000012983	coding	12	chr14:50438012-50440012	0
EHD3	ENSG00000013016	coding	19.5	chr2:31244451-31249370	2.1
PSMC4	ENSG00000013275	coding	1.2	chr19:39980147-39980285	0.1
MAN2B2	ENSG00000013288	coding	14.8	chr4:6620045-6621187	5.3
SLC7A14	ENSG00000013293	coding	NA	NA	NA
CLDN11	ENSG00000013297	coding	7.5	chr3:170419293-170423162	0
SLC25A39	ENSG00000013306	coding	9.6	chr17:44321232-44321433	0.1
MVP	ENSG00000013364	coding	0	chr16:29847386-29847761	0
NUB1	ENSG00000013374	coding	24.7	chr7:151360248-151366938	0.3
PGM3	ENSG00000013375	coding	12.3	chr6:83188799-83190808	1.1
RWDD2A	ENSG00000013392	coding	26.9	chr6:83194653-83195594	5
CLK1	ENSG00000013441	coding	66.4	chr2:200860216-200861237	2.7
POLR3B	ENSG00000013503	coding	25.7	chr12:106366573-106366657	0
ANGEL1	ENSG00000013523	coding	45	chr14:76789389-76790610	0
RNF14	ENSG00000013561	coding	4.9	chr5:141973743-141974803	0
DNASE1L1	ENSG00000013563	coding	22.2	chrX:154409197-154409417	0.7
DDX11	ENSG00000013573	coding	32.1	chr12:31089491-31089885	0.3
HEBP1	ENSG00000013583	coding	3.8	chr12:12975480-12987151	2
GPRC5A	ENSG00000013588	coding	NA	NA	NA
MAMLD1	ENSG00000013619	coding	NA	NA	NA
CD6	ENSG00000013725	coding	NA	NA	NA
TACC3	ENSG00000013810	coding	6.3	chr4:1735835-1737240	0.1
UFL1	ENSG00000014123	coding	7.5	chr6:96534322-96536243	0
POLA2	ENSG00000014138	coding	11.8	chr11:65268730-65275891	0
ZC3H3	ENSG00000014164	coding	4.9	chr8:143438088-143440040	0
CAPN1	ENSG00000014216	coding	43.9	chr11:65181411-65182700	0
ACPP	ENSG00000014257	coding	NA	NA	NA
MDH1	ENSG00000014641	coding	2.8	chr2:63595520-63597398	0
SLC30A9	ENSG00000014824	coding	2.8	chr4:42065350-42066549	0
MTMR11	ENSG00000014914	coding	100	chr1:149928902-149929154	34.9
COX15	ENSG00000014919	coding	51.4	chr10:99718501-99720986	0.5
CCDC88C	ENSG00000015133	coding	22.7	chr14:91359712-91408658	0
YAF2	ENSG00000015153	coding	2.7	chr12:42161766-42237598	0
ZMYND11	ENSG00000015171	coding	15.6	chr10:210049-221194	0
WAS	ENSG00000015285	coding	NA	NA	NA
DPEP1	ENSG00000015413	coding	11.8	chr16:89637708-89637835	0
BID	ENSG00000015475	coding	0.4	chr22:17744014-17750104	0.2
MATR3	ENSG00000015479	coding	NA	NA	NA
NPC1L1	ENSG00000015520	coding	NA	NA	NA
XYLT2	ENSG00000015532	coding	6.8	chr17:50354123-50354407	0.4
STMN4	ENSG00000015592	coding	NA	NA	NA
NUDCD3	ENSG00000015676	coding	2.7	chr7:44392486-44404439	0
ISL1	ENSG00000016082	coding	NA	NA	NA
CHDH	ENSG00000016391	coding	14.8	chr3:53819041-53819531	0
IL20RA	ENSG00000016402	coding	NA	NA	NA
CLCA1	ENSG00000016490	coding	NA	NA	NA
CLCA4	ENSG00000016602	coding	NA	NA	NA
GLT8D1	ENSG00000016864	coding	31.3	chr3:52695036-52695189	1.1
ATP2C1	ENSG00000017260	coding	17	chr3:130937464-130940629	0
IGF1	ENSG00000017427	coding	NA	NA	NA
SLC38A5	ENSG00000017483	coding	9.7	chrX:48467926-48468884	0
RALBP1	ENSG00000017797	coding	8.9	chr18:9525852-9530833	0
RUFY3	ENSG00000018189	coding	35.7	chr4:70789593-70791224	0
CNTN1	ENSG00000018236	coding	0	chr12:41014299-41016681	0
SLC11A1	ENSG00000018280	coding	NA	NA	NA
WWTR1	ENSG00000018408	coding	4.6	chr3:149520990-149526012	0.5
AGPS	ENSG00000018510	coding	7	chr2:177442487-177445545	0
CXorf56	ENSG00000018610	coding	10.3	chrX:119542595-119544352	0
ATP1A2	ENSG00000018625	coding	30.4	chr1:160121011-160121191	0
TTC27	ENSG00000018699	coding	4	chr2:32782679-32786983	0
ZNF582	ENSG00000018869	coding	3.3	chr19:56385185-56390000	0
VSIG2	ENSG00000019102	coding	NA	NA	NA
PHLDB1	ENSG00000019144	coding	18.2	chr11:118645826-118647929	0
MARCO	ENSG00000019169	coding	NA	NA	NA
CYP24A1	ENSG00000019186	coding	NA	NA	NA
PRDM11	ENSG00000019485	coding	3.5	chr11:45183124-45204710	0
SYT13	ENSG00000019505	coding	0	chr11:45244357-45246382	0
SNAI2	ENSG00000019549	coding	NA	NA	NA
CD74	ENSG00000019582	coding	1.3	chr5:150402251-150402562	0
HGF	ENSG00000019991	coding	NA	NA	NA
ZRANB1	ENSG00000019995	coding	21.2	chr10:124983689-124984773	0
NCDN	ENSG00000020129	coding	22.8	chr1:35557884-35558155	0.4
ADGRA2	ENSG00000020181	coding	NA	NA	NA
ZFP64	ENSG00000020256	coding	4.9	chr20:52085267-52088391	0
MNAT1	ENSG00000020426	coding	9.1	chr14:60812128-60818721	0
SAMD4A	ENSG00000020577	coding	16.4	chr14:54775136-54776413	0
RUNX3	ENSG00000020633	coding	NA	NA	NA
MRE11	ENSG00000020922	coding	5.4	chr11:94471760-94476288	0
PLEKHB1	ENSG00000021300	coding	2	chr11:73660853-73661465	0
SERPINB1	ENSG00000021355	coding	4.6	chr6:2838687-2840418	4.6
CYP3A43	ENSG00000021461	coding	NA	NA	NA
SLC7A9	ENSG00000021488	coding	NA	NA	NA
SPAST	ENSG00000021574	coding	4.2	chr2:32147259-32154373	0
NRXN3	ENSG00000021645	coding	NA	NA	NA
OSBPL5	ENSG00000021762	coding	45.5	chr11:3122429-3126472	0
AQR	ENSG00000021776	coding	16.3	chr15:34948385-34952884	0
CPS1	ENSG00000021826	coding	4.3	chr2:210656633-210658598	0
C8B	ENSG00000021852	coding	NA	NA	NA
FHL1	ENSG00000022267	coding	10.8	chrX:136208642-136209870	0
RTFDC1	ENSG00000022277	coding	6.2	chr20:56477125-56484110	0
GABRA1	ENSG00000022355	coding	NA	NA	NA
NLRP2	ENSG00000022556	coding	4.4	chr19:54986316-54990021	0.1
SLC45A4	ENSG00000022567	coding	93.3	chr8:141211698-141212203	0
RNF10	ENSG00000022840	coding	16.8	chr12:120557467-120557545	0
ZNF839	ENSG00000022976	coding	4.9	chr14:102326888-102331621	0.7
ZDHHC6	ENSG00000023041	coding	12.9	chr10:112433282-112434296	0.2
GRAMD1B	ENSG00000023171	coding	5	chr11:123606799-123608658	0
RNH1	ENSG00000023191	coding	11.6	chr11:502250-507112	0.1
NDUFS1	ENSG00000023228	coding	24.2	chr2:206153683-206159340	0
RB1CC1	ENSG00000023287	coding	19.4	chr8:52685521-52686852	0
ERP44	ENSG00000023318	coding	1.3	chr9:100022227-100052416	0
ALAS1	ENSG00000023330	coding	4.8	chr3:52202735-52203862	0
BIRC3	ENSG00000023445	coding	NA	NA	NA
AKAP11	ENSG00000023516	coding	12.5	chr13:42313131-42313893	0
GLRX2	ENSG00000023572	coding	0.4	chr1:193101205-193105263	0
SNAPC1	ENSG00000023608	coding	12.3	chr14:61778141-61778847	0
DERA	ENSG00000023697	coding	2.7	chr12:16036382-16036689	0
STRAP	ENSG00000023734	coding	1.5	chr12:15890670-15894046	0
ABCC2	ENSG00000023839	coding	NA	NA	NA
DEF6	ENSG00000023892	coding	11.1	chr6:35309811-35310458	0
PLEKHO1	ENSG00000023902	coding	8.6	chr1:150150288-150150911	0.4
GCLM	ENSG00000023909	coding	9.1	chr1:93894729-93896617	1.2
UBR2	ENSG00000024048	coding	18.2	chr6:42658321-42658645	0
EHD2	ENSG00000024422	coding	16.9	chr19:47718607-47725811	2.6
DEPDC1	ENSG00000024526	coding	11.4	chr1:68486985-68488373	0.3
CCDC28A	ENSG00000024862	coding	3.1	chr6:138776279-138779821	0
RRAGD	ENSG00000025039	coding	15.2	chr6:89379339-89380167	0.3
HSF2	ENSG00000025156	coding	2.3	chr6:122422299-122422717	1.6
PHF20	ENSG00000025293	coding	3.1	chr20:35899649-35913248	0.5
HSD17B6	ENSG00000025423	coding	3.2	chr12:56782233-56784852	0
NR1H3	ENSG00000025434	coding	25.7	chr11:47261727-47261918	0
TYMP	ENSG00000025708	coding	16.7	chr22:50525919-50526000	6.2
NCAPH2	ENSG00000025770	coding	13.5	chr22:50519321-50520964	0
TOMM34	ENSG00000025772	coding	7.2	chr20:44943580-44948729	0
SEC63	ENSG00000025796	coding	6.2	chr6:107924933-107929414	0
KPNA6	ENSG00000025800	coding	42.3	chr1:32162525-32163234	0.9
VIM	ENSG00000026025	coding	1.9	chr10:17233683-17233769	0
RTEL1-TNFRSF6B	ENSG00000026036	coding	NA	NA	NA
FAS	ENSG00000026103	coding	NA	NA	NA
RNASET2	ENSG00000026297	coding	19	chr6:166946740-166948569	0
CD44	ENSG00000026508	coding	0	chr11:35139371-35176574	0
KCNG1	ENSG00000026559	coding	0.5	chr20:51010365-51012358	0.5
AGPAT4	ENSG00000026652	coding	18.8	chr6:161149290-161153345	0.6
SLAMF7	ENSG00000026751	coding	NA	NA	NA
BTN3A1	ENSG00000026950	coding	NA	NA	NA
MIPEP	ENSG00000027001	coding	26.5	chr13:23874910-23879267	0
PRKCH	ENSG00000027075	coding	5.6	chr14:61530596-61547742	0
INSRR	ENSG00000027644	coding	NA	NA	NA
IFNGR1	ENSG00000027697	coding	8.3	chr6:137206309-137206962	0
B4GALT7	ENSG00000027847	coding	9.9	chr5:177600261-177604178	0.9
SH2D2A	ENSG00000027869	coding	15.9	chr1:156809491-156809660	0
VRK2	ENSG00000028116	coding	9.1	chr2:58084951-58086338	0
TNFRSF1B	ENSG00000028137	coding	NA	NA	NA
VEZT	ENSG00000028203	coding	30.4	chr12:95266633-95270050	0.4
POU2F2	ENSG00000028277	coding	87.5	chr19:42096196-42099526	0
BRD9	ENSG00000028310	coding	9.7	chr5:886708-887360	0.1
SNX1	ENSG00000028528	coding	15.2	chr15:64134808-64136329	0
TBPL1	ENSG00000028839	coding	5.6	chr6:133980261-133982567	0.1
ARNTL2	ENSG00000029153	coding	27.8	chr12:27368413-27370128	0
BCLAF1	ENSG00000029363	coding	4.4	chr6:136276509-136277864	0
SLC39A9	ENSG00000029364	coding	100	chr14:69424203-69428561	0
ANK1	ENSG00000029534	coding	7.1	chr8:41723224-41723534	0
IBSP	ENSG00000029559	coding	NA	NA	NA
TFB1M	ENSG00000029639	coding	18.3	chr6:155260401-155285157	0.5
RABEP1	ENSG00000029725	coding	9.1	chr17:5381506-5383121	0.4
HMGB3	ENSG00000029993	coding	1.6	chrX:150983377-150985594	0.1
NUP160	ENSG00000030066	coding	21.5	chr11:47821822-47822086	0
BAK1	ENSG00000030110	coding	100	chr6:33575804-33575863	0
MUSK	ENSG00000030304	coding	NA	NA	NA
IKZF2	ENSG00000030419	coding	NA	NA	NA
GRN	ENSG00000030582	coding	1.3	chr17:44345335-44349157	0
FAM13B	ENSG00000031003	coding	100	chr5:138018515-138018954	0
ARHGAP31	ENSG00000031081	coding	NA	NA	NA
CENPQ	ENSG00000031691	coding	6.3	chr6:49470279-49470973	1.8
SARS	ENSG00000031698	coding	3.7	chr1:109231022-109231630	0
RANBP3	ENSG00000031823	coding	1.7	chr19:5941708-5941798	0
ARID4A	ENSG00000032219	coding	16.4	chr14:58306113-58318541	0
TSSC1	ENSG00000032389	coding	1.3	chr2:3197018-3214148	0.1
PNPLA6	ENSG00000032444	coding	8.9	chr19:7551438-7553871	0
IFT88	ENSG00000032742	coding	9.9	chr13:20599566-20601704	0
ALG1	ENSG00000033011	coding	2.9	chr16:5081057-5082558	0
ZCCHC8	ENSG00000033030	coding	19.9	chr12:122482696-122483278	1
ABCF2	ENSG00000033050	coding	2.9	chr7:151222617-151223677	0
CHPF2	ENSG00000033100	coding	13.7	chr7:151236591-151237373	0
LRRC7	ENSG00000033122	coding	NA	NA	NA
FUT8	ENSG00000033170	coding	11.6	chr14:65455719-65561336	0
UBA6	ENSG00000033178	coding	8.9	chr4:67663216-67663884	0
GAB2	ENSG00000033327	coding	2.4	chr11:78221780-78222104	2.4
ATP6V0A1	ENSG00000033627	coding	30.2	chr17:42470219-42477659	0
PIAS1	ENSG00000033800	coding	5.1	chr15:68183668-68187541	0
SLC4A7	ENSG00000033867	coding	88.9	chr3:27452499-27456650	0
APBA2	ENSG00000034053	coding	16.2	chr15:29108390-29113875	0
MAP2K3	ENSG00000034152	coding	1	chr17:21313538-21314146	0.1
EFCAB1	ENSG00000034239	coding	NA	NA	NA
TMSB10	ENSG00000034510	coding	0.5	chr2:84905719-84906002	0.2
ASTE1	ENSG00000034533	coding	11.5	chr3:131018717-131024004	0
RNF19A	ENSG00000034677	coding	13.3	chr8:100264786-100268784	1.7
PEX3	ENSG00000034693	coding	9.8	chr6:143474857-143479075	0
GABARAPL2	ENSG00000034713	coding	2.3	chr16:75568210-75577278	0
MYOC	ENSG00000034971	coding	NA	NA	NA
SH3YL1	ENSG00000035115	coding	9.3	chr2:249845-253004	0
FAM136A	ENSG00000035141	coding	3.3	chr2:70297478-70300839	2.7
VCL	ENSG00000035403	coding	11.6	chr10:74109157-74114183	0
DEPDC1B	ENSG00000035499	coding	5.5	chr5:60599261-60603390	0
DAPK2	ENSG00000035664	coding	5.9	chr15:63908601-63911907	0
NSMAF	ENSG00000035681	coding	16.7	chr8:58601349-58601444	0
ADSS	ENSG00000035687	coding	5.6	chr1:244424388-244432544	0
STAP1	ENSG00000035720	coding	NA	NA	NA
TIMP2	ENSG00000035862	coding	2.6	chr17:78871007-78873818	0.1
RFC1	ENSG00000035928	coding	4.8	chr4:39295760-39300020	0
TBC1D23	ENSG00000036054	coding	23.1	chr3:100295212-100295301	0
CUL3	ENSG00000036257	coding	4.2	chr2:224535642-224557658	0
MYOM2	ENSG00000036448	coding	NA	NA	NA
OTC	ENSG00000036473	coding	NA	NA	NA
CYP46A1	ENSG00000036530	coding	NA	NA	NA
ZZZ3	ENSG00000036549	coding	17.6	chr1:77641447-77641521	0
SLC18A1	ENSG00000036565	coding	NA	NA	NA
USP2	ENSG00000036672	coding	20	chr11:119359343-119359536	0
CASR	ENSG00000036828	coding	NA	NA	NA
TUBG2	ENSG00000037042	coding	36	chr17:42663053-42663376	0.7
RPL26L1	ENSG00000037241	coding	1.1	chr5:172959469-172959864	1.1
FLT4	ENSG00000037280	coding	20	chr5:180619367-180619664	0.9
NSUN2	ENSG00000037474	coding	10.8	chr5:6605409-6606819	0
FBXO42	ENSG00000037637	coding	15.1	chr1:16294918-16305802	0.8
MFAP3	ENSG00000037749	coding	11.9	chr5:154050018-154052919	11.9
MRI1	ENSG00000037757	coding	100	chr19:13768448-13768614	0
METTL1	ENSG00000037897	coding	6.1	chr12:57769405-57769564	0.2
HOXC8	ENSG00000037965	coding	NA	NA	NA
AGA	ENSG00000038002	coding	10.3	chr4:177439689-177440272	0
PI4K2B	ENSG00000038210	coding	6.4	chr4:25269204-25277013	0
BOD1L1	ENSG00000038219	coding	7.8	chr4:13591967-13595859	0
MAT2B	ENSG00000038274	coding	18.6	chr5:163503425-163512001	0.4
TLL1	ENSG00000038295	coding	NA	NA	NA
EDC4	ENSG00000038358	coding	30	chr16:67881846-67881953	0
TRIO	ENSG00000038382	coding	48.5	chr5:14291229-14293011	0
VCAN	ENSG00000038427	coding	18.7	chr5:83580163-83580306	0.2
CLEC16A	ENSG00000038532	coding	89.5	chr16:11003306-11020192	0
MSR1	ENSG00000038945	coding	NA	NA	NA
CDH1	ENSG00000039068	coding	14.3	chr16:68811860-68812134	0
SKIV2L2	ENSG00000039123	coding	2.2	chr5:55324199-55327715	0
DNAH5	ENSG00000039139	coding	NA	NA	NA
ZFYVE16	ENSG00000039319	coding	32	chr5:80440033-80443122	0
FAM65A	ENSG00000039523	coding	93	chr16:67540705-67541429	0.6
C6	ENSG00000039537	coding	NA	NA	NA
RAI14	ENSG00000039560	coding	18.5	chr5:34757599-34795938	1
SOX30	ENSG00000039600	coding	NA	NA	NA
PNKP	ENSG00000039650	coding	53.6	chr19:49865427-49866398	0.9
BEST2	ENSG00000039987	coding	NA	NA	NA
PHLPP2	ENSG00000040199	coding	42.9	chr16:71679536-71681750	0
SPDL1	ENSG00000040275	coding	3.2	chr5:169601626-169604059	0
STAU2	ENSG00000040341	coding	20	chr8:73739869-73746782	0
PQLC2	ENSG00000040487	coding	8.9	chr1:19312359-19312728	0
CTNS	ENSG00000040531	coding	24.1	chr17:3656796-3658004	1.3
RTN4R	ENSG00000040608	coding	3.1	chr22:20243111-20268070	3.1
PHF23	ENSG00000040633	coding	6.1	chr17:7236768-7237384	0.2
CDH10	ENSG00000040731	coding	NA	NA	NA
INPP4A	ENSG00000040933	coding	14.3	chr2:98538982-98539527	0
RAB27B	ENSG00000041353	coding	NA	NA	NA
PSMA4	ENSG00000041357	coding	0.9	chr15:78541931-78542176	0
MYO16	ENSG00000041515	coding	NA	NA	NA
LSG1	ENSG00000041802	coding	14.3	chr3:194648805-194650880	0
PARP3	ENSG00000041880	coding	7.1	chr3:51944579-51944777	0
TNC	ENSG00000041982	coding	3	chr9:115036242-115038260	0
THAP3	ENSG00000041988	coding	16.9	chr1:6632496-6632795	1.4
FAM65C	ENSG00000042062	coding	NA	NA	NA
TDP1	ENSG00000042088	coding	27.8	chr14:89956801-89963107	0
AIFM2	ENSG00000042286	coding	1.1	chr10:70117921-70120506	0
C2orf83	ENSG00000042304	coding	NA	NA	NA
SPATA7	ENSG00000042317	coding	3.5	chr14:88396204-88416710	0
MED17	ENSG00000042429	coding	20.7	chr11:93788168-93790573	1.7
RETSAT	ENSG00000042445	coding	12.6	chr2:85343799-85343998	0
CAPG	ENSG00000042493	coding	6.5	chr2:85402159-85410316	0.1
AP2S1	ENSG00000042753	coding	0.5	chr19:46846143-46850763	0.1
USH2A	ENSG00000042781	coding	NA	NA	NA
ZPBP	ENSG00000042813	coding	NA	NA	NA
TG	ENSG00000042832	coding	NA	NA	NA
ADAM28	ENSG00000042980	coding	NA	NA	NA
BARX2	ENSG00000043039	coding	NA	NA	NA
DCUN1D1	ENSG00000043093	coding	2.2	chr3:182965754-182980486	0.1
JADE2	ENSG00000043143	coding	6.8	chr5:134535916-134537988	0
ZIC2	ENSG00000043355	coding	5.8	chr13:99985110-99985322	5.8
LCP2	ENSG00000043462	coding	NA	NA	NA
TRIT1	ENSG00000043514	coding	72.1	chr1:39852877-39853969	0.1
GUCA2B	ENSG00000044012	coding	NA	NA	NA
CUL7	ENSG00000044090	coding	59.3	chr6:43047108-43048147	2
CTNNA1	ENSG00000044115	coding	9.8	chr5:138930936-138932577	0
PHKA2	ENSG00000044446	coding	42.2	chrX:18900700-18901484	0
CNTLN	ENSG00000044459	coding	6.7	chr9:17395070-17409292	0
EPHA3	ENSG00000044524	coding	NA	NA	NA
HSPA5	ENSG00000044574	coding	0.5	chr9:125239534-125240171	0
DSG2	ENSG00000046604	coding	10.2	chr18:31536430-31538750	0
GEMIN8	ENSG00000046647	coding	3.4	chrX:14026222-14029776	0.8
OFD1	ENSG00000046651	coding	10.4	chrX:13753442-13755150	0
GPM6B	ENSG00000046653	coding	7.7	chrX:13774625-13776237	0
MAGEC2	ENSG00000046774	coding	NA	NA	NA
PREX2	ENSG00000046889	coding	32.4	chr8:68090716-68093604	0
WDR37	ENSG00000047056	coding	14.5	chr10:1072294-1077906	0
YTHDC2	ENSG00000047188	coding	20.9	chr5:113556135-113561079	0
CTPS2	ENSG00000047230	coding	30	chrX:16702942-16712721	0
ATP6V1H	ENSG00000047249	coding	5	chr8:53756657-53769617	0
POLR2B	ENSG00000047315	coding	20.9	chr4:56994867-56995250	0.1
FAM214A	ENSG00000047346	coding	1.9	chr15:52587220-52593577	0
ARAP2	ENSG00000047365	coding	NA	NA	NA
TPR	ENSG00000047410	coding	15.7	chr1:186356450-186357396	0
CP	ENSG00000047457	coding	NA	NA	NA
KIAA0556	ENSG00000047578	coding	18.5	chr16:27708921-27721557	0
DTNBP1	ENSG00000047579	coding	4.3	chr6:15523220-15524525	0
XK	ENSG00000047597	coding	NA	NA	NA
ANO2	ENSG00000047617	coding	NA	NA	NA
C12orf4	ENSG00000047621	coding	14.6	chr12:4525584-4529868	0.8
SCML1	ENSG00000047634	coding	NA	NA	NA
WWC3	ENSG00000047644	coding	8.6	chrX:10078876-10079724	0
ARHGAP6	ENSG00000047648	coding	NA	NA	NA
FAM184B	ENSG00000047662	coding	100	chr4:17632626-17633688	94.6
MAP4	ENSG00000047849	coding	10	chr3:47914940-47915950	0
GOPC	ENSG00000047932	coding	15	chr6:117579065-117602003	0
ROS1	ENSG00000047936	coding	NA	NA	NA
USP28	ENSG00000048028	coding	31.7	chr11:113831994-113833419	0
HDAC9	ENSG00000048052	coding	20	chr7:18591643-18593907	5.5
TSPAN17	ENSG00000048140	coding	26.3	chr5:176656957-176657517	0.2
NOP16	ENSG00000048162	coding	4.2	chr5:176388344-176388432	2.8
CC2D2A	ENSG00000048342	coding	36.4	chr4:15560623-15563354	0
RRM2B	ENSG00000048392	coding	2.5	chr8:102214159-102218813	0
ZNF800	ENSG00000048405	coding	NA	NA	NA
TNFRSF17	ENSG00000048462	coding	NA	NA	NA
SNX29	ENSG00000048471	coding	NA	NA	NA
LMO3	ENSG00000048540	coding	1.2	chr12:16551328-16560412	1.2
MRPS10	ENSG00000048544	coding	6.1	chr6:42214345-42217801	0.1
GUCA1A	ENSG00000048545	coding	1.3	chr6:42178896-42179242	0
RSF1	ENSG00000048649	coding	5.3	chr11:77764690-77820527	0.1
VPS13D	ENSG00000048707	coding	35.9	chr1:12319631-12321808	0
CELF2	ENSG00000048740	coding	11.8	chr10:11257873-11266597	0
FAM120A	ENSG00000048828	coding	NA	NA	NA
R3HDM1	ENSG00000048991	coding	51.7	chr2:135616194-135616667	0
COL9A2	ENSG00000049089	coding	2.7	chr1:40301890-40302620	0
KITLG	ENSG00000049130	coding	3.5	chr12:88516491-88518696	3.5
ERCC8	ENSG00000049167	coding	20.7	chr5:60902509-60903647	0
ADAMTS6	ENSG00000049192	coding	5.7	chr5:65471143-65473576	5
H6PD	ENSG00000049239	coding	NA	NA	NA
VAMP3	ENSG00000049245	coding	4.7	chr1:7773512-7777159	0.2
PER3	ENSG00000049246	coding	44.7	chr1:7810022-7810437	0
UTS2	ENSG00000049247	coding	NA	NA	NA
TNFRSF9	ENSG00000049249	coding	NA	NA	NA
EPN3	ENSG00000049283	coding	5.5	chr17:50541063-50541228	0.5
LTBP1	ENSG00000049323	coding	27.8	chr2:33243785-33252676	0
RCN1	ENSG00000049449	coding	1	chr11:32097338-32098349	0.2
ELN	ENSG00000049540	coding	2.4	chr7:74056436-74056671	0
RFC2	ENSG00000049541	coding	3.2	chr7:74237443-74238922	0
ARID1B	ENSG00000049618	coding	6.7	chr6:157174118-157180968	0
CLPTM1L	ENSG00000049656	coding	1.1	chr5:1324814-1325750	0
NEDD4L	ENSG00000049759	coding	27.6	chr18:58335538-58341037	0
FOXP3	ENSG00000049768	coding	NA	NA	NA
PPP1R3F	ENSG00000049769	coding	15.6	chrX:49282064-49285833	0
HEXB	ENSG00000049860	coding	8	chr5:74718364-74718796	0.5
PTCD2	ENSG00000049883	coding	15.2	chr5:72338736-72342961	0
KIAA2022	ENSG00000050030	coding	NA	NA	NA
JKAMP	ENSG00000050130	coding	21.6	chr14:59484594-59486712	0.5
DKK3	ENSG00000050165	coding	22	chr11:12008609-12009171	0
ARHGEF5	ENSG00000050327	coding	44.1	chr7:144374890-144375513	0.1
NFE2L3	ENSG00000050344	coding	10.1	chr7:26183785-26184532	0.7
MCUR1	ENSG00000050393	coding	6.8	chr6:13802347-13806924	0.1
LIMA1	ENSG00000050405	coding	14.3	chr12:50200885-50204551	0
LETMD1	ENSG00000050426	coding	61.1	chr12:51052208-51053777	4.1
SLC4A8	ENSG00000050438	coding	14.3	chr12:51505931-51507425	0
LAMC3	ENSG00000050555	coding	23.1	chr9:131039249-131041636	23.1
PTGER3	ENSG00000050628	coding	NA	NA	NA
TNIP3	ENSG00000050730	coding	NA	NA	NA
MAPK9	ENSG00000050748	coding	4.4	chr5:180236527-180238331	0.8
COL23A1	ENSG00000050767	coding	47.3	chr5:178250106-178252543	0
BCAR1	ENSG00000050820	coding	4.4	chr16:75237345-75242469	0
FAM160A2	ENSG00000051009	coding	21.8	chr11:6214912-6217370	0
HERPUD1	ENSG00000051108	coding	45.6	chr16:56935476-56936686	0.2
HOMER3	ENSG00000051128	coding	5.2	chr19:18933046-18934302	0.1
RAD51	ENSG00000051180	coding	7.7	chr15:40695426-40698756	0.9
POLQ	ENSG00000051341	coding	100	chr3:121539590-121541348	0
PIK3CB	ENSG00000051382	coding	12.7	chr3:138694908-138698906	0
CYBA	ENSG00000051523	coding	1.1	chr16:88648115-88650955	0.3
THOC3	ENSG00000051596	coding	2.1	chr5:175967268-175967941	0.7
HEBP2	ENSG00000051620	coding	4.2	chr6:138406152-138412879	0
MPHOSPH9	ENSG00000051825	coding	23.5	chr12:123223128-123227462	0
PLEKHA5	ENSG00000052126	coding	21.5	chr12:19283746-19287472	0.6
PRSS8	ENSG00000052344	coding	2.4	chr16:31133389-31135153	0.3
SIKE1	ENSG00000052723	coding	21.4	chr1:114776460-114779141	1.3
RRP12	ENSG00000052749	coding	1.4	chr10:97370275-97370454	0
FNIP2	ENSG00000052795	coding	3.2	chr4:158861489-158861606	0
MSMO1	ENSG00000052802	coding	3.5	chr4:165333626-165337788	0
TTC17	ENSG00000052841	coding	61.7	chr11:43444210-43448001	0.2
ALX4	ENSG00000052850	coding	NA	NA	NA
FSTL4	ENSG00000053108	coding	0	chr5:133199798-133201932	0
FOXN3	ENSG00000053254	coding	33.5	chr14:89180807-89280949	1.2
METTL24	ENSG00000053328	coding	NA	NA	NA
AKR7A2	ENSG00000053371	coding	0.5	chr1:19308643-19311826	0
MRTO4	ENSG00000053372	coding	4.1	chr1:19254841-19255947	0.6
NNAT	ENSG00000053438	coding	7.8	chr20:37521404-37522357	3.8
USE1	ENSG00000053501	coding	2.3	chr19:17216071-17216168	1.8
MCF2L2	ENSG00000053524	coding	91.7	chr3:183179504-183179576	9.1
NRIP2	ENSG00000053702	coding	100	chr12:2828048-2828331	84
LAMA3	ENSG00000053747	coding	2.6	chr18:23951778-23952989	0
AP5M1	ENSG00000053770	coding	4.2	chr14:57274890-57280194	0
ANAPC4	ENSG00000053900	coding	18.2	chr4:25394375-25394670	0.6
KCNQ1	ENSG00000053918	coding	0	chr11:2768920-2775959	0
TRAPPC3	ENSG00000054116	coding	4.1	chr1:36137323-36137795	2
THRAP3	ENSG00000054118	coding	2.2	chr1:36293936-36296582	0
PHPT1	ENSG00000054148	coding	6.2	chr9:136850138-136850754	0.7
ENTPD2	ENSG00000054179	coding	8.3	chr9:137050539-137050901	0
LY75	ENSG00000054219	coding	13.5	chr2:159860890-159864838	0
ARID4B	ENSG00000054267	coding	19.6	chr1:235196116-235219792	0.2
OPN3	ENSG00000054277	coding	1.5	chr1:241597998-241604259	0.6
SDCCAG8	ENSG00000054282	coding	37.1	chr1:243308178-243316754	0
PTPRN	ENSG00000054356	coding	75.8	chr2:219299787-219299984	0
HHAT	ENSG00000054392	coding	NA	NA	NA
KIF1B	ENSG00000054523	coding	96.1	chr1:10278129-10279096	0
TBC1D22A	ENSG00000054611	coding	3.6	chr22:46878724-46891265	0
SYNE2	ENSG00000054654	coding	38.9	chr14:63950007-63954718	0
PLEKHH1	ENSG00000054690	coding	10.5	chr14:67579312-67579720	0
ATP9A	ENSG00000054793	coding	0	chr20:51601348-51604816	0
SPO11	ENSG00000054796	coding	NA	NA	NA
CBLN4	ENSG00000054803	coding	NA	NA	NA
CHRDL2	ENSG00000054938	coding	NA	NA	NA
FAM168A	ENSG00000054965	coding	8	chr11:73407644-73409486	0
RELT	ENSG00000054967	coding	15.5	chr11:73394735-73395086	0
GALC	ENSG00000054983	coding	10	chr14:87976489-87982204	0
NOP58	ENSG00000055044	coding	8.6	chr2:202292904-202295673	0.2
SZRD1	ENSG00000055070	coding	1.2	chr1:16393483-16395037	0.6
KCNH2	ENSG00000055118	coding	40.7	chr7:150949050-150950167	0
CUL1	ENSG00000055130	coding	6	chr7:148783891-148783970	0.1
FAM114A2	ENSG00000055147	coding	5.6	chr5:154028284-154029488	0
CYFIP2	ENSG00000055163	coding	12.2	chr5:157296775-157300714	0
TAB2	ENSG00000055208	coding	100	chr6:149321391-149342684	1.2
GINM1	ENSG00000055211	coding	10.2	chr6:149572604-149578821	0.6
EIF2AK2	ENSG00000055332	coding	47.1	chr2:37147823-37148856	0
USP36	ENSG00000055483	coding	66.7	chr17:78821062-78821936	0.8
KMT2C	ENSG00000055609	coding	36.6	chr7:152144882-152145152	0
MCOLN3	ENSG00000055732	coding	15.8	chr1:85022193-85022298	0
CCDC85A	ENSG00000055813	coding	NA	NA	NA
PUM2	ENSG00000055917	coding	25	chr2:20294519-20297552	0
MRPL43	ENSG00000055950	coding	98.5	chr10:100986573-100986748	1.9
ITIH4	ENSG00000055955	coding	NA	NA	NA
ITIH1	ENSG00000055957	coding	NA	NA	NA
HPF1	ENSG00000056050	coding	5.3	chr4:169742108-169748743	0.3
ZFR	ENSG00000056097	coding	13.2	chr5:32415188-32417647	0
ZNF280C	ENSG00000056277	coding	36.2	chrX:130205416-130209652	0
NPFFR2	ENSG00000056291	coding	NA	NA	NA
PHF21B	ENSG00000056487	coding	47.8	chr22:44920491-45008544	1.9
TRAF1	ENSG00000056558	coding	3.5	chr9:120905239-120909229	3.5
RC3H2	ENSG00000056586	coding	29.6	chr9:122883380-122890311	0
IL17RB	ENSG00000056736	coding	50.9	chr3:53857691-53858718	0
TRAF3IP2	ENSG00000056972	coding	12.5	chr6:111580390-111591257	0
GYG2	ENSG00000056998	coding	52	chrX:2828976-2830060	0
DCBLD2	ENSG00000057019	coding	9.7	chr3:98825367-98849460	0
SERPINB3	ENSG00000057149	coding	NA	NA	NA
SOAT1	ENSG00000057252	coding	28	chr1:179343636-179344946	0
PKP2	ENSG00000057294	coding	13.6	chr12:32869063-32877845	0
MSH4	ENSG00000057468	coding	NA	NA	NA
F7	ENSG00000057593	coding	NA	NA	NA
GDI2	ENSG00000057608	coding	1.4	chr10:5786051-5794884	0.1
PRDM1	ENSG00000057657	coding	21.9	chr6:106099553-106104824	21.9
ATG5	ENSG00000057663	coding	5.9	chr6:106293107-106308363	0
TMCC3	ENSG00000057704	coding	NA	NA	NA
PITHD1	ENSG00000057757	coding	6.9	chr1:23779482-23779863	1.6
MTA3	ENSG00000057935	coding	30.4	chr2:42568227-42570436	0.2
USP13	ENSG00000058056	coding	25	chr3:179682004-179690240	0
ATP11B	ENSG00000058063	coding	9.3	chr3:182836143-182836341	0
LAMC2	ENSG00000058085	coding	22.8	chr1:183240392-183243146	0
CDK14	ENSG00000058091	coding	NA	NA	NA
SEC61A1	ENSG00000058262	coding	6.2	chr3:128055582-128055672	0.2
PPP1R12A	ENSG00000058272	coding	5.1	chr12:79805769-79806165	0
RASGRF1	ENSG00000058335	coding	NA	NA	NA
CAMK2B	ENSG00000058404	coding	NA	NA	NA
CROCC	ENSG00000058453	coding	17.3	chr1:16936874-16937640	0
POLR3E	ENSG00000058600	coding	37	chr16:22328588-22332059	0
ATP2B4	ENSG00000058668	coding	9.7	chr1:203712140-203713164	0
RIOK2	ENSG00000058729	coding	2.8	chr5:97173264-97177115	0.8
YIPF1	ENSG00000058799	coding	6.5	chr1:53866925-53871371	0
NDC1	ENSG00000058804	coding	14.3	chr1:53797145-53800692	0.4
DGKG	ENSG00000058866	coding	NA	NA	NA
FLYWCH1	ENSG00000059122	coding	8.8	chr16:2933980-2937120	0
UNKL	ENSG00000059145	coding	3.2	chr16:1399510-1401567	3.2
TBXAS1	ENSG00000059377	coding	3.2	chr7:139782730-139787337	3.2
PARP12	ENSG00000059378	coding	3.6	chr7:140026349-140027275	0
ALDH18A1	ENSG00000059573	coding	8.5	chr10:95628493-95632958	0
TARBP1	ENSG00000059588	coding	10.2	chr1:234430302-234433409	0
GATB	ENSG00000059691	coding	6	chr4:151701519-151703850	0
MXD1	ENSG00000059728	coding	NA	NA	NA
CDK17	ENSG00000059758	coding	51.7	chr12:96280280-96280807	0
DNAJC25	ENSG00000059769	coding	5.2	chr9:111647260-111649452	2.6
SLC2A3	ENSG00000059804	coding	5.8	chr12:7929872-7930479	0.6
PSD	ENSG00000059915	coding	23.5	chr10:102405537-102407222	0
CTDP1	ENSG00000060069	coding	1.8	chr18:79729070-79736354	0
YBX3	ENSG00000060138	coding	45.1	chr12:10710115-10713210	0
STYK1	ENSG00000060140	coding	NA	NA	NA
WNK1	ENSG00000060237	coding	19.2	chr12:908035-908474	0
CCAR1	ENSG00000060339	coding	14.7	chr10:68755537-68756272	0.1
OGFR	ENSG00000060491	coding	23.5	chr20:62807606-62808246	0.1
GNA15	ENSG00000060558	coding	NA	NA	NA
CREB3L3	ENSG00000060566	coding	NA	NA	NA
PIGV	ENSG00000060642	coding	14.3	chr1:26795235-26797562	14.3
PTPRU	ENSG00000060656	coding	10.3	chr1:29275757-29279011	0
SNRNP40	ENSG00000060688	coding	27.1	chr1:31289420-31291912	0
RIMBP2	ENSG00000060709	coding	NA	NA	NA
COL11A1	ENSG00000060718	coding	31	chr1:103021770-103022741	0
QSER1	ENSG00000060749	coding	10.9	chr11:32975344-32976333	0.2
MPC1	ENSG00000060762	coding	0.6	chr6:166366107-166366794	0.4
ACAA1	ENSG00000060971	coding	31.9	chr3:38126342-38126509	0
BCAT1	ENSG00000060982	coding	4.5	chr12:24881412-24894274	0.4
HDAC7	ENSG00000061273	coding	42	chr12:47796017-47796206	0
LZTS1	ENSG00000061337	coding	NA	NA	NA
PRDM6	ENSG00000061455	coding	NA	NA	NA
WNT8A	ENSG00000061492	coding	NA	NA	NA
SPAG4	ENSG00000061656	coding	65	chr20:35617587-35617778	0
NCKAP1	ENSG00000061676	coding	5	chr2:183023917-183037991	0
MRPS35	ENSG00000061794	coding	5.4	chr12:27716459-27719807	0.5
GUCY1B3	ENSG00000061918	coding	10.3	chr4:155796511-155799876	0
SFSWAP	ENSG00000061936	coding	12	chr12:131714241-131714821	0
TNK2	ENSG00000061938	coding	17.7	chr3:195879176-195882050	0
MON2	ENSG00000061987	coding	14.3	chr12:62484234-62493914	0
CDH3	ENSG00000062038	coding	13.5	chr16:68681097-68682301	0.6
ARSF	ENSG00000062096	coding	NA	NA	NA
GPBP1	ENSG00000062194	coding	6.6	chr5:57236033-57237112	0.2
DGAT2	ENSG00000062282	coding	0.3	chr11:75797333-75798226	0
ZNF112	ENSG00000062370	coding	28.6	chr19:44329937-44336622	28.6
CS	ENSG00000062485	coding	14.1	chr12:56286024-56286594	0.3
LTK	ENSG00000062524	coding	NA	NA	NA
MRPS24	ENSG00000062582	coding	9.1	chr7:43869377-43869456	0
ELMO2	ENSG00000062598	coding	15.4	chr20:46380304-46383415	0
WAPL	ENSG00000062650	coding	3.2	chr10:86461288-86467278	0
VMP1	ENSG00000062716	coding	17.1	chr17:59838398-59839767	0
APPBP2	ENSG00000062725	coding	15.2	chr17:60494618-60500398	0
POLD1	ENSG00000062822	coding	12.7	chr19:50399054-50399370	0
SEZ6	ENSG00000063015	coding	42.9	chr17:28960974-28963961	0
EIF4B	ENSG00000063046	coding	2.6	chr12:53006497-53016472	0.2
SLC6A16	ENSG00000063127	coding	100	chr19:49309412-49309650	100
GLTSCR1	ENSG00000063169	coding	14.3	chr19:47675917-47679320	0
SPHK2	ENSG00000063176	coding	44.2	chr19:48620554-48625890	6.1
RPL18	ENSG00000063177	coding	2.2	chr19:48617878-48619140	0.1
CA11	ENSG00000063180	coding	4	chr19:48639884-48640094	0.6
ISOC2	ENSG00000063241	coding	0.4	chr19:55456490-55461511	0
U2AF2	ENSG00000063244	coding	5.2	chr19:55668793-55669082	0
EPN1	ENSG00000063245	coding	17.2	chr19:55677219-55677549	0
MED29	ENSG00000063322	coding	7.5	chr19:39393638-39397456	2.4
AHRR	ENSG00000063438	coding	NA	NA	NA
GSC2	ENSG00000063515	coding	NA	NA	NA
ZNF275	ENSG00000063587	coding	NA	NA	NA
MTMR1	ENSG00000063601	coding	99.3	chrX:150762738-150764511	0
GPC1	ENSG00000063660	coding	4.1	chr2:240465649-240466057	0
ADCK1	ENSG00000063761	coding	13.8	chr14:77899259-77907802	0
HAGH	ENSG00000063854	coding	7.1	chr16:1820015-1822299	0.4
RNF4	ENSG00000063978	coding	12.7	chr4:2500739-2511955	1
CASP8	ENSG00000064012	coding	NA	NA	NA
LIMCH1	ENSG00000064042	coding	0	chr4:41682461-41684396	0
INTS13	ENSG00000064102	coding	7.7	chr12:26934631-26936578	0
TM7SF3	ENSG00000064115	coding	9	chr12:26982860-26990449	0
DLX3	ENSG00000064195	coding	NA	NA	NA
SPA17	ENSG00000064199	coding	0.4	chr11:124691783-124694302	0
TSPAN32	ENSG00000064201	coding	NA	NA	NA
WISP2	ENSG00000064205	coding	NA	NA	NA
DMRT3	ENSG00000064218	coding	NA	NA	NA
ST3GAL6	ENSG00000064225	coding	17.4	chr3:98768530-98770878	0
ATP2C2	ENSG00000064270	coding	12.5	chr16:84459189-84459269	0
NGFR	ENSG00000064300	coding	3.1	chr17:49510665-49511891	2.1
CDON	ENSG00000064309	coding	57.9	chr11:126021521-126023400	0
TAF2	ENSG00000064313	coding	20	chr8:119831732-119832481	0
HIPK2	ENSG00000064393	coding	7.4	chr7:139575289-139583816	0
TNPO3	ENSG00000064419	coding	24.6	chr7:128997536-129000428	0
RFXANK	ENSG00000064490	coding	3.3	chr19:19197252-19197520	0.2
TMEM161A	ENSG00000064545	coding	10.8	chr19:19133211-19134783	0.1
LPAR2	ENSG00000064547	coding	NA	NA	NA
CTSA	ENSG00000064601	coding	13	chr20:45897041-45897716	0.1
SUGP2	ENSG00000064607	coding	8.6	chr19:18994487-18995143	0
SLC12A2	ENSG00000064651	coding	18.6	chr5:128114682-128131066	0
SNX24	ENSG00000064652	coding	23.8	chr5:123002005-123007681	0
EYA2	ENSG00000064655	coding	NA	NA	NA
CNN2	ENSG00000064666	coding	2.5	chr19:1031193-1032391	0
ABCA7	ENSG00000064687	coding	40	chr19:1064254-1064930	0
SNCAIP	ENSG00000064692	coding	1.9	chr5:122451602-122463490	0
DDX20	ENSG00000064703	coding	13.9	chr1:111761126-111761225	1.1
BTBD1	ENSG00000064726	coding	2.3	chr15:83056546-83066750	0.3
FAR2	ENSG00000064763	coding	10.5	chr12:29311147-29311882	0
BCAS1	ENSG00000064787	coding	NA	NA	NA
POU1F1	ENSG00000064835	coding	NA	NA	NA
CHI3L2	ENSG00000064886	coding	NA	NA	NA
SBNO2	ENSG00000064932	coding	14.9	chr19:1147421-1149368	0
PMS1	ENSG00000064933	coding	11.6	chr2:189784594-189791789	0
HMG20B	ENSG00000064961	coding	10.3	chr19:3573801-3574382	1.4
CALCRL	ENSG00000064989	coding	NA	NA	NA
TAF11	ENSG00000064995	coding	13	chr6:34878721-34879966	1.4
ANKS1A	ENSG00000064999	coding	30	chr6:34985279-34989223	0
AP3D1	ENSG00000065000	coding	16.9	chr19:2112968-2113335	0
ZNF76	ENSG00000065029	coding	17.2	chr6:35291738-35292553	0
SLC9A3R2	ENSG00000065054	coding	3.3	chr16:2029783-2036323	0.5
NTHL1	ENSG00000065057	coding	0.8	chr16:2040048-2040132	0.1
UHRF1BP1	ENSG00000065060	coding	21.2	chr6:34835465-34836155	0
GNAI3	ENSG00000065135	coding	1.1	chr1:109579362-109582436	0.1
IPO5	ENSG00000065150	coding	4.8	chr13:97982584-97985420	0
OAT	ENSG00000065154	coding	3.4	chr10:124403921-124405435	0
WDR3	ENSG00000065183	coding	31	chr1:117943627-117946085	0
PKN2	ENSG00000065243	coding	20	chr1:88828624-88832743	0.2
WDR18	ENSG00000065268	coding	2.6	chr19:990365-990851	0.1
TRAM2	ENSG00000065308	coding	5.1	chr6:52506137-52507552	0
NTN1	ENSG00000065320	coding	NA	NA	NA
GLP2R	ENSG00000065325	coding	NA	NA	NA
MCM10	ENSG00000065328	coding	21.4	chr10:13161607-13164127	0
DGKA	ENSG00000065357	coding	7.7	chr12:55939530-55940081	0
ERBB3	ENSG00000065361	coding	54.8	chr12:56087914-56088020	1.8
ROPN1	ENSG00000065371	coding	NA	NA	NA
ANKRD44	ENSG00000065413	coding	NA	NA	NA
KARS	ENSG00000065427	coding	2.8	chr16:75636099-75636453	0.1
ADAT1	ENSG00000065457	coding	31	chr16:75622465-75623237	0
PDIA5	ENSG00000065485	coding	11.9	chr3:123161456-123161879	0
TBC1D22B	ENSG00000065491	coding	6.4	chr6:37317207-37331043	0
NDUFB4	ENSG00000065518	coding	1.9	chr3:120601258-120602207	1.9
SPEN	ENSG00000065526	coding	20	chr1:15848151-15872815	0
MYLK	ENSG00000065534	coding	9.1	chr3:123640505-123647223	0
ZC3H15	ENSG00000065548	coding	2.6	chr2:186495335-186500181	0
MAP2K4	ENSG00000065559	coding	10	chr17:12095695-12107789	0
TMEM206	ENSG00000065600	coding	6	chr1:212375301-212377561	0
SNAP91	ENSG00000065609	coding	NA	NA	NA
SLK	ENSG00000065613	coding	8.8	chr10:104008357-104018159	0
CYB5R4	ENSG00000065615	coding	3.8	chr6:83934736-83936223	0
COL17A1	ENSG00000065618	coding	5.6	chr10:104033376-104033944	3.5
GSTO2	ENSG00000065621	coding	17.1	chr10:104279472-104297577	0
SEC61A2	ENSG00000065665	coding	2.5	chr10:12129795-12133240	0
PRKCQ	ENSG00000065675	coding	15.8	chr10:6507497-6510994	0
TLE2	ENSG00000065717	coding	35.9	chr19:3019467-3019698	0
ASB1	ENSG00000065802	coding	1.7	chr2:238427120-238433553	0
FAM107B	ENSG00000065809	coding	2	chr10:14521307-14521868	2
ME1	ENSG00000065833	coding	0.7	chr6:83223934-83227334	0
TBC1D1	ENSG00000065882	coding	12.4	chr4:38049899-38054198	0.1
CDK13	ENSG00000065883	coding	42.8	chr7:39997665-39999360	0
MTHFD2	ENSG00000065911	coding	1.5	chr2:74211867-74214078	0.1
SLC9A7	ENSG00000065923	coding	4.7	chrX:46613395-46620976	0
FOXJ2	ENSG00000065970	coding	3.2	chr12:8044092-8044759	0
YBX1	ENSG00000065978	coding	1.4	chr1:42682732-42683402	0.1
PDE4A	ENSG00000065989	coding	3.6	chr19:10462000-10463792	0
PPP2R5A	ENSG00000066027	coding	4.8	chr1:212356677-212356949	0
CTNNA2	ENSG00000066032	coding	3.2	chr2:80608319-80647584	0
ELAVL1	ENSG00000066044	coding	21.4	chr19:7991832-8005494	0.8
TIE1	ENSG00000066056	coding	5.2	chr1:43313969-43317198	0
DIP2B	ENSG00000066084	coding	28	chr12:50695968-50697060	0
SMARCD1	ENSG00000066117	coding	8.8	chr12:50096973-50098713	0.4
KDM4A	ENSG00000066135	coding	44	chr1:43683805-43688913	0.1
NFYC	ENSG00000066136	coding	11	chr1:40753247-40758120	0.2
ZMYND12	ENSG00000066185	coding	NA	NA	NA
SLC9A3	ENSG00000066230	coding	100	chr5:477445-479835	87.5
NGEF	ENSG00000066248	coding	6.4	chr2:232881251-232882185	0
ASPM	ENSG00000066279	coding	14.6	chr1:197124956-197125045	0
CD84	ENSG00000066294	coding	NA	NA	NA
ELOVL1	ENSG00000066322	coding	4.3	chr1:43365009-43365185	0.1
SPI1	ENSG00000066336	coding	NA	NA	NA
ZNRD1	ENSG00000066379	coding	45.4	chr6:30061399-30061514	0.5
MPPED2	ENSG00000066382	coding	6.7	chr11:30417634-30495295	6.7
CLDN18	ENSG00000066405	coding	NA	NA	NA
ZBTB11	ENSG00000066422	coding	30	chr3:101665809-101671129	2.6
ATXN3	ENSG00000066427	coding	25.3	chr14:92088818-92093251	0.9
GOLGA5	ENSG00000066455	coding	7.7	chr14:92794457-92797407	0
FGFR2	ENSG00000066468	coding	20.7	chr10:121503942-121515116	0
LRRC40	ENSG00000066557	coding	10.2	chr1:70145906-70148486	0
ISOC1	ENSG00000066583	coding	2.1	chr5:129105389-129106945	0
EML1	ENSG00000066629	coding	9.7	chr14:99936335-99937816	0
TRMT11	ENSG00000066651	coding	7.3	chr6:126008473-126011252	0
THUMPD1	ENSG00000066654	coding	35.8	chr16:20736359-20736859	1.2
MSANTD3	ENSG00000066697	coding	14.3	chr9:100442357-100450556	2.3
KIF26A	ENSG00000066735	coding	14.1	chr14:104177899-104178549	0
ATG2B	ENSG00000066739	coding	42.9	chr14:96295168-96295481	0
ARFGEF1	ENSG00000066777	coding	16.9	chr8:67201606-67203082	0
ZFAT	ENSG00000066827	coding	1.5	chr8:134608880-134610469	0
MTFR1	ENSG00000066855	coding	0.7	chr8:65693760-65704693	0
STAG3	ENSG00000066923	coding	100	chr7:100195383-100197155	1.6
FECH	ENSG00000066926	coding	3	chr18:57551375-57554259	0
MYO9A	ENSG00000066933	coding	25	chr15:71951897-71959900	0
DDX3Y	ENSG00000067048	coding	12	chrY:12914983-12915066	0.3
PFKP	ENSG00000067057	coding	0.5	chr10:3134583-3135735	0.3
IDI1	ENSG00000067064	coding	4	chr10:1042763-1043300	1.8
SP100	ENSG00000067066	coding	NA	NA	NA
KLF6	ENSG00000067082	coding	12.3	chr10:3779591-3780105	1.7
PLPP1	ENSG00000067113	coding	83.9	chr5:55468150-55490959	0.6
NEO1	ENSG00000067141	coding	8.6	chr15:73254830-73258765	0
TRAM1	ENSG00000067167	coding	5.3	chr8:70594591-70596262	0
PHKA1	ENSG00000067177	coding	6.2	chrX:72602274-72603118	0
TNFRSF1A	ENSG00000067182	coding	2.1	chr12:6334245-6341775	0
CACNB1	ENSG00000067191	coding	40	chr17:39178080-39183712	0
EVI5	ENSG00000067208	coding	17.4	chr1:92636337-92665938	0
STOML1	ENSG00000067221	coding	0	chr15:73985514-73988598	0
PKM	ENSG00000067225	coding	5.5	chr15:72209860-72210346	0.1
DHX29	ENSG00000067248	coding	10.1	chr5:55261500-55262629	0
DNTTIP2	ENSG00000067334	coding	1.5	chr1:93873215-93875644	0.2
METTL22	ENSG00000067365	coding	5.1	chr16:8644726-8646107	0.1
TP53BP1	ENSG00000067369	coding	45.4	chr15:43409097-43409646	0.7
TRO	ENSG00000067445	coding	43.2	chrX:54926626-54927042	0
RRP15	ENSG00000067533	coding	3.9	chr1:218307633-218330947	0.1
RHOA	ENSG00000067560	coding	0.3	chr3:49360383-49362495	0
DHX8	ENSG00000067596	coding	11.2	chr17:43492293-43492680	0
PRKCZ	ENSG00000067606	coding	24.9	chr1:2184699-2184921	0
ZFY	ENSG00000067646	coding	NA	NA	NA
IARS2	ENSG00000067704	coding	8.6	chr1:220110938-220114313	0
SYT1	ENSG00000067715	coding	6.1	chr12:79299552-79353501	0
NAV3	ENSG00000067798	coding	NA	NA	NA
IDH3G	ENSG00000067829	coding	100	chrX:153790293-153791190	0
ROGDI	ENSG00000067836	coding	8	chr16:4801322-4801502	0
PDZD4	ENSG00000067840	coding	0.9	chrX:153806134-153806741	0.6
ATP2B3	ENSG00000067842	coding	NA	NA	NA
ROCK1	ENSG00000067900	coding	5.7	chr18:21044187-21045291	0
CBFB	ENSG00000067955	coding	5.7	chr16:67036756-67066681	0
PDK3	ENSG00000067992	coding	13.8	chrX:24498901-24503326	0
HYAL2	ENSG00000068001	coding	8.9	chr3:50320536-50322652	0.4
HDAC4	ENSG00000068024	coding	54.4	chr2:239090117-239095009	0
RASSF1	ENSG00000068028	coding	1.9	chr3:50330728-50331333	0.2
FGFR3	ENSG00000068078	coding	22.1	chr4:1803837-1804329	0
IFI35	ENSG00000068079	coding	16.7	chr17:43006969-43012178	0
HEATR6	ENSG00000068097	coding	14.7	chr17:60069849-60070705	0
COASY	ENSG00000068120	coding	84.3	chr17:42562220-42562611	1.1
PLEKHH3	ENSG00000068137	coding	13.8	chr17:42669622-42669917	0
MEF2A	ENSG00000068305	coding	52.9	chr15:99645765-99671519	0
OTUD5	ENSG00000068308	coding	13.2	chrX:48935019-48936190	0.5
TFE3	ENSG00000068323	coding	26.1	chrX:49034252-49038009	0.2
TBC1D25	ENSG00000068354	coding	13.2	chrX:48559025-48559157	1.4
ACSL4	ENSG00000068366	coding	1.5	chrX:109682897-109683135	0
INPP5A	ENSG00000068383	coding	5.3	chr10:132538172-132607914	0
GPKOW	ENSG00000068394	coding	3	chrX:49117811-49119704	0
GRIPAP1	ENSG00000068400	coding	32.8	chrX:48975310-48976017	0
FTSJ1	ENSG00000068438	coding	5.5	chrX:48481204-48481288	0.1
PRR11	ENSG00000068489	coding	1.8	chr17:59197790-59201562	0.4
REEP1	ENSG00000068615	coding	NA	NA	NA
ATP11A	ENSG00000068650	coding	47.5	chr13:112805047-112806212	0
POLR1A	ENSG00000068654	coding	18.8	chr2:86088871-86089821	0
LAPTM4A	ENSG00000068697	coding	0.6	chr2:20037439-20037537	0
TTC7A	ENSG00000068724	coding	11.1	chr2:46941726-46950362	0
IP6K2	ENSG00000068745	coding	4.8	chr3:48693180-48695089	1.7
SRBD1	ENSG00000068784	coding	15.4	chr2:45477076-45488239	0
KIF2A	ENSG00000068796	coding	80	chr5:62308512-62347129	0
RASGRP2	ENSG00000068831	coding	11.1	chr11:64737035-64739359	0
PSME4	ENSG00000068878	coding	13.3	chr2:53936162-53936763	0
IFT80	ENSG00000068885	coding	27.3	chr3:160381725-160384563	0
SIRT2	ENSG00000068903	coding	4.1	chr19:38880898-38881099	0
ERLEC1	ENSG00000068912	coding	5.2	chr2:53801843-53808298	0
PPP2R5B	ENSG00000068971	coding	5.3	chr11:64928426-64930321	0
PYGM	ENSG00000068976	coding	3.6	chr11:64752505-64753072	0
PAGE1	ENSG00000068985	coding	NA	NA	NA
PITX1	ENSG00000069011	coding	NA	NA	NA
TRPC7	ENSG00000069018	coding	NA	NA	NA
MAST4	ENSG00000069020	coding	NA	NA	NA
ADGRF5	ENSG00000069122	coding	NA	NA	NA
SDK2	ENSG00000069188	coding	20	chr17:73414760-73415810	0
ADAM7	ENSG00000069206	coding	NA	NA	NA
NUP133	ENSG00000069248	coding	18.6	chr1:229486529-229487465	0
NUCKS1	ENSG00000069275	coding	0.2	chr1:205723982-205727699	0
VPS35	ENSG00000069329	coding	12.5	chr16:46669053-46671704	0
DNAJA2	ENSG00000069345	coding	3.6	chr16:46971573-46971895	0
BCL3	ENSG00000069399	coding	15.8	chr19:44757724-44758245	1.4
KCNAB2	ENSG00000069424	coding	NA	NA	NA
ABCC9	ENSG00000069431	coding	NA	NA	NA
GAL	ENSG00000069482	coding	2.6	chr11:68688927-68690916	0
CLEC2D	ENSG00000069493	coding	100	chr12:9669796-9680922	44
FUNDC1	ENSG00000069509	coding	3.2	chrX:44538543-44541944	0
MAOB	ENSG00000069535	coding	2.9	chrX:43767619-43768653	0
RORA	ENSG00000069667	coding	11.6	chr15:60502868-60503534	1.5
DRD4	ENSG00000069696	coding	31.4	chr11:639546-639647	31.4
TGFBR3	ENSG00000069702	coding	NA	NA	NA
PLA2G10	ENSG00000069764	coding	28.6	chr16:14690646-14694132	28.6
HES2	ENSG00000069812	coding	NA	NA	NA
ATP1B3	ENSG00000069849	coding	11.3	chr3:141913837-141915969	0.1
NEDD4	ENSG00000069869	coding	10.5	chr15:55840728-55841933	0
PIGB	ENSG00000069943	coding	13.3	chr15:55321391-55327530	0
MAPK6	ENSG00000069956	coding	3.8	chr15:52019377-52045829	0.2
GNB5	ENSG00000069966	coding	8.6	chr15:52128245-52133377	0.3
RAB27A	ENSG00000069974	coding	0	chr15:55230487-55234781	0
HDHD5	ENSG00000069998	coding	28	chr22:17149746-17165208	0.8
UFD1L	ENSG00000070010	coding	1.8	chr22:19455769-19456586	0
LRP6	ENSG00000070018	coding	25.7	chr12:12151039-12158828	0
GUCY2C	ENSG00000070019	coding	NA	NA	NA
SCT	ENSG00000070031	coding	5.8	chr11:626531-626696	3.6
PHRF1	ENSG00000070047	coding	7.5	chr11:605725-606441	0.1
IKBKAP	ENSG00000070061	coding	15.6	chr9:108901531-108901627	0
NUCB2	ENSG00000070081	coding	0.4	chr11:17295468-17296103	0
PFN2	ENSG00000070087	coding	31.3	chr3:149966587-149968357	0.9
PTPN3	ENSG00000070159	coding	0	chr9:109381788-109382301	0
SPTB	ENSG00000070182	coding	100	chr14:64749697-64749980	0
DAPP1	ENSG00000070190	coding	NA	NA	NA
FGF10	ENSG00000070193	coding	NA	NA	NA
SLC44A1	ENSG00000070214	coding	19.2	chr9:105356382-105358343	0
TMEM260	ENSG00000070269	coding	40.7	chr14:56617298-56618593	0
SMG6	ENSG00000070366	coding	19.6	chr17:2297354-2297862	0
EXOC5	ENSG00000070367	coding	23.7	chr14:57235821-57237337	0
CLTCL1	ENSG00000070371	coding	90	chr22:19239389-19242774	0
FGF22	ENSG00000070388	coding	NA	NA	NA
FSTL3	ENSG00000070404	coding	100	chr19:677978-680273	0
DGCR2	ENSG00000070413	coding	10.1	chr22:19089491-19122127	0.8
RNF126	ENSG00000070423	coding	9.2	chr19:650297-651610	0.4
MNT	ENSG00000070444	coding	2.2	chr17:2395455-2400639	0
ZXDC	ENSG00000070476	coding	44	chr3:126459738-126461534	0
JMJD6	ENSG00000070495	coding	11	chr17:76721934-76723771	1.5
POLB	ENSG00000070501	coding	6.7	chr8:42349091-42350006	0
ST6GALNAC1	ENSG00000070526	coding	NA	NA	NA
WIPI1	ENSG00000070540	coding	21.8	chr17:68427254-68428828	2
FRMPD1	ENSG00000070601	coding	NA	NA	NA
GBA2	ENSG00000070610	coding	31.3	chr9:35741065-35741671	0.1
NDST1	ENSG00000070614	coding	21.2	chr5:150528299-150532944	0
ASNS	ENSG00000070669	coding	3.3	chr7:97854681-97855352	0.1
AP3M2	ENSG00000070718	coding	36.5	chr8:42165561-42167163	5.8
CNGB1	ENSG00000070729	coding	NA	NA	NA
ST6GALNAC2	ENSG00000070731	coding	NA	NA	NA
CHAT	ENSG00000070748	coding	NA	NA	NA
PABPC1	ENSG00000070756	coding	4.2	chr8:100717889-100718086	0
TESK2	ENSG00000070759	coding	22.1	chr1:45346780-45346978	0
CFAP20	ENSG00000070761	coding	9.1	chr16:58115458-58116040	2.5
CSNK2A2	ENSG00000070770	coding	2.6	chr16:58174511-58184259	0.1
PTPN21	ENSG00000070778	coding	36	chr14:88485843-88496412	3
EIF2B3	ENSG00000070785	coding	2.6	chr1:44875696-44879817	0
CAMK2A	ENSG00000070808	coding	NA	NA	NA
TCOF1	ENSG00000070814	coding	6	chr5:150392791-150393371	0
CDC42	ENSG00000070831	coding	0.4	chr1:22086867-22091427	0
OSBPL3	ENSG00000070882	coding	31	chr7:24852635-24861612	0
EPHA8	ENSG00000070886	coding	11.1	chr1:22576881-22586479	0
SLC12A3	ENSG00000070915	coding	NA	NA	NA
RAD18	ENSG00000070950	coding	5.7	chr3:8941805-8947219	0
ATP2B1	ENSG00000070961	coding	4.8	chr12:89591296-89599116	0.2
TRPM5	ENSG00000070985	coding	NA	NA	NA
NCK2	ENSG00000071051	coding	2.8	chr2:105882050-105892981	0
MAP4K4	ENSG00000071054	coding	27.7	chr2:101860987-101864929	0
MGAT4A	ENSG00000071073	coding	NA	NA	NA
RPL31	ENSG00000071082	coding	1.8	chr2:101006072-101006349	0.3
WDR1	ENSG00000071127	coding	5	chr4:10088742-10097710	0
SNX13	ENSG00000071189	coding	16.7	chr7:17830048-17834051	0
MS4A12	ENSG00000071203	coding	0	chr11:60506839-60507019	0
ARHGAP10	ENSG00000071205	coding	7.7	chr4:147857655-147864845	0
RPS6KA2	ENSG00000071242	coding	17.1	chr6:166538785-166626920	0
ING3	ENSG00000071243	coding	4	chr7:120955625-120964741	0.7
VASH1	ENSG00000071246	coding	NA	NA	NA
LMCD1	ENSG00000071282	coding	1.4	chr3:8548904-8565431	0
WBSCR22	ENSG00000071462	coding	12.3	chr7:73683805-73686635	0.1
SEL1L	ENSG00000071537	coding	28.6	chr14:81506242-81526732	1.1
TRIP13	ENSG00000071539	coding	2.9	chr5:915974-917007	0
ATP6AP1	ENSG00000071553	coding	2.3	chrX:154434447-154435138	0.1
TCF3	ENSG00000071564	coding	6.7	chr19:1627427-1632037	0
TRIB2	ENSG00000071575	coding	2.8	chr2:12723553-12740325	0.5
DAZAP1	ENSG00000071626	coding	1.5	chr19:1422397-1425877	0
MBD3	ENSG00000071655	coding	6	chr19:1578159-1578334	0.8
PRLH	ENSG00000071677	coding	NA	NA	NA
HLTF	ENSG00000071794	coding	97.3	chr3:149031361-149032200	0
FAM50A	ENSG00000071859	coding	7.1	chrX:154449736-154449882	0.2
FAM3A	ENSG00000071889	coding	46.1	chrX:154515813-154515909	0.2
CPSF1	ENSG00000071894	coding	9.7	chr8:144394039-144394112	0
MYO3B	ENSG00000071909	coding	NA	NA	NA
CYBRD1	ENSG00000071967	coding	5.6	chr2:171522739-171541584	3.6
CDH19	ENSG00000071991	coding	NA	NA	NA
PDCD2	ENSG00000071994	coding	4.5	chr6:170583189-170583504	0.5
SLC6A15	ENSG00000072041	coding	13.5	chr12:84886069-84891831	0
RDH11	ENSG00000072042	coding	18.8	chr14:67692594-67692933	0.2
PRKACA	ENSG00000072062	coding	4	chr19:14097484-14097578	0
ADGRL1	ENSG00000072071	coding	100	chr19:14167031-14170681	0
SPP2	ENSG00000072080	coding	NA	NA	NA
ACTN1	ENSG00000072110	coding	20	chr14:68893748-68902476	0
ZFYVE26	ENSG00000072121	coding	76.5	chr14:67794240-67797671	0
RPS6KA6	ENSG00000072133	coding	12.1	chrX:84148124-84156074	0
EPN2	ENSG00000072134	coding	10.7	chr17:19282078-19282949	0
PTPN18	ENSG00000072135	coding	23.5	chr2:130370783-130370874	0
LIMS2	ENSG00000072163	coding	12.5	chr2:127640319-127640895	0
ASIC4	ENSG00000072182	coding	NA	NA	NA
SPEG	ENSG00000072195	coding	39.1	chr2:219445162-219447973	0
LNX1	ENSG00000072201	coding	17.2	chr4:53461043-53461434	0
ALDH3A2	ENSG00000072210	coding	8.1	chr17:19652633-19656365	0.9
TFRC	ENSG00000072274	coding	12.1	chr3:196069569-196071395	1.1
SREBF1	ENSG00000072310	coding	45.6	chr17:17820522-17823517	0.3
TRPC5	ENSG00000072315	coding	NA	NA	NA
AFF4	ENSG00000072364	coding	15.8	chr5:132887593-132887845	1.2
UBE2D1	ENSG00000072401	coding	5.7	chr10:58364877-58367922	0
MPP5	ENSG00000072415	coding	20	chr14:67279538-67292510	0
RHOBTB1	ENSG00000072422	coding	30.3	chr10:60871652-60872184	0
SMC1A	ENSG00000072501	coding	3.7	chrX:53415170-53422491	0
HSD17B10	ENSG00000072506	coding	4.4	chrX:53431595-53431797	0
MARK2	ENSG00000072518	coding	6.4	chr11:63908305-63908876	0
HMMR	ENSG00000072571	coding	3.1	chr5:163469830-163471184	0
CHFR	ENSG00000072609	coding	3.1	chr12:132853574-132856467	0
TRHDE	ENSG00000072657	coding	NA	NA	NA
P4HA2	ENSG00000072682	coding	5.9	chr5:132195481-132198205	0
FCGR2B	ENSG00000072694	coding	NA	NA	NA
NFATC3	ENSG00000072736	coding	7.2	chr16:68123122-68126447	0
TRNT1	ENSG00000072756	coding	28.6	chr3:3126991-3129013	0.8
ACADVL	ENSG00000072778	coding	47.1	chr17:7222866-7223132	0
STK10	ENSG00000072786	coding	18.6	chr5:172090363-172093411	0
FBXW11	ENSG00000072803	coding	22.5	chr5:171891605-171899003	0
ACAP1	ENSG00000072818	coding	43.9	chr17:7342475-7343378	1.4
CRMP1	ENSG00000072832	coding	5.4	chr4:5828669-5835914	0
EVC	ENSG00000072840	coding	16.7	chr4:5748307-5752835	0
DERL2	ENSG00000072849	coding	12.9	chr17:5485217-5486068	1
SIDT1	ENSG00000072858	coding	NA	NA	NA
NDE1	ENSG00000072864	coding	5.2	chr16:15694257-15696708	0
MRVI1	ENSG00000072952	coding	NA	NA	NA
TMEM38A	ENSG00000072954	coding	33.3	chr19:16680582-16682420	12.1
AP1M1	ENSG00000072958	coding	1.7	chr19:16233619-16234198	0
PVR	ENSG00000073008	coding	9.7	chr19:44654018-44657761	0
XRCC1	ENSG00000073050	coding	7.5	chr19:43575003-43575407	0
SCARB1	ENSG00000073060	coding	1	chr12:124817708-124863594	0
CYP2W1	ENSG00000073067	coding	NA	NA	NA
MCM2	ENSG00000073111	coding	1.5	chr3:127621229-127621662	0
MOV10L1	ENSG00000073146	coding	NA	NA	NA
PANX2	ENSG00000073150	coding	95.9	chr22:50179136-50179220	0
SELENOO	ENSG00000073169	coding	20	chr22:50201591-50206316	0.8
TP63	ENSG00000073282	coding	NA	NA	NA
ALPK1	ENSG00000073331	coding	NA	NA	NA
LLGL2	ENSG00000073350	coding	57.1	chr17:75564508-75568475	0.2
PDE8A	ENSG00000073417	coding	12.1	chr15:85123194-85126206	0
CLCN4	ENSG00000073464	coding	0	chrX:10214080-10220660	0
NLE1	ENSG00000073536	coding	7.4	chr17:35142123-35142257	0
SDHA	ENSG00000073578	coding	4.6	chr5:240477-250991	0.1
SMARCE1	ENSG00000073584	coding	7.5	chr17:40637573-40642454	0
FNDC8	ENSG00000073598	coding	100	chr17:35129659-35130281	100
GSDMB	ENSG00000073605	coding	21	chr17:39912498-39917081	1
KDM5A	ENSG00000073614	coding	9	chr12:321110-322416	0
ADAM11	ENSG00000073670	coding	85.3	chr17:44779240-44779738	0
PPP2R3A	ENSG00000073711	coding	9	chr3:136040963-136049258	0
FERMT2	ENSG00000073712	coding	18.2	chr14:52860466-52864400	0
ABCB11	ENSG00000073734	coding	NA	NA	NA
DHRS9	ENSG00000073737	coding	NA	NA	NA
CD5L	ENSG00000073754	coding	NA	NA	NA
PTGS2	ENSG00000073756	coding	NA	NA	NA
IGF2BP2	ENSG00000073792	coding	37.4	chr3:185672670-185675295	0
MAP3K13	ENSG00000073803	coding	90.5	chr3:185480530-185482354	90.5
ST6GAL1	ENSG00000073849	coding	6.7	chr3:187038874-187042653	0
TBX21	ENSG00000073861	coding	NA	NA	NA
FRY	ENSG00000073910	coding	26.8	chr13:32179800-32182976	0
PICALM	ENSG00000073921	coding	36.4	chr11:85976683-85981128	0
NSF	ENSG00000073969	coding	18.4	chr17:46626713-46630410	0
GLI2	ENSG00000074047	coding	100	chr2:120989359-120990589	0
CLASP1	ENSG00000074054	coding	40.5	chr2:121407716-121409023	0
MRPS34	ENSG00000074071	coding	6.8	chr16:1772514-1772603	6.8
NOTCH3	ENSG00000074181	coding	49.1	chr19:15185680-15186877	0
CLNS1A	ENSG00000074201	coding	1.8	chr11:77625819-77629762	0.1
PPP2R2C	ENSG00000074211	coding	0	chr4:6372701-6375818	0
TEAD2	ENSG00000074219	coding	16.5	chr19:49360082-49362372	0.7
EED	ENSG00000074266	coding	4.9	chr11:86255288-86256386	0.2
CDHR2	ENSG00000074276	coding	NA	NA	NA
SNCB	ENSG00000074317	coding	1.1	chr5:176626517-176626719	0
TSG101	ENSG00000074319	coding	9.6	chr11:18484073-18502485	0.1
NCBP3	ENSG00000074356	coding	15.8	chr17:3843152-3846040	0
ATP2A3	ENSG00000074370	coding	9	chr17:3936470-3937415	0
CA12	ENSG00000074410	coding	0	chr15:63340446-63340719	0
MGLL	ENSG00000074416	coding	NA	NA	NA
NTN4	ENSG00000074527	coding	20	chr12:95659223-95665809	20
BCS1L	ENSG00000074582	coding	100	chr2:218660219-218660938	0.5
NUAK1	ENSG00000074590	coding	NA	NA	NA
DPP8	ENSG00000074603	coding	30.4	chr15:65463907-65466677	0
SLC24A1	ENSG00000074621	coding	21.9	chr15:65652809-65653829	0
ZNF532	ENSG00000074657	coding	18.1	chr18:58865386-58865469	0.6
SCARF1	ENSG00000074660	coding	NA	NA	NA
LMAN1	ENSG00000074695	coding	8.8	chr18:59338954-59345918	0
HACD3	ENSG00000074696	coding	2.6	chr15:65556904-65558679	0.2
IPCEF1	ENSG00000074706	coding	NA	NA	NA
ZZEF1	ENSG00000074755	coding	47.8	chr17:4034293-4042428	0
NOX3	ENSG00000074771	coding	NA	NA	NA
ENO1	ENSG00000074800	coding	5	chr1:8874918-8878579	0
SLC12A1	ENSG00000074803	coding	NA	NA	NA
MYDGF	ENSG00000074842	coding	0.9	chr19:4658085-4659930	0.1
ANO8	ENSG00000074855	coding	95.6	chr19:17331216-17331294	4.5
TUBE1	ENSG00000074935	coding	28.3	chr6:112076113-112076321	0
ARHGEF10L	ENSG00000074964	coding	29.7	chr1:17539951-17580552	0
TXK	ENSG00000074966	coding	NA	NA	NA
WSCD2	ENSG00000075035	coding	NA	NA	NA
KCNQ2	ENSG00000075043	coding	1	chr20:63445365-63446746	0
TACR2	ENSG00000075073	coding	NA	NA	NA
ACTR6	ENSG00000075089	coding	2.4	chr12:100218587-100220007	0.2
TIPIN	ENSG00000075131	coding	3.8	chr15:66352956-66356638	0
SRI	ENSG00000075142	coding	0.4	chr7:88210131-88210881	0
EIF4G3	ENSG00000075151	coding	13.3	chr1:20950112-20969473	0
NUP37	ENSG00000075188	coding	1.6	chr12:102074468-102075000	0
SEMA3A	ENSG00000075213	coding	10.5	chr7:84134952-84194474	0
GTSE1	ENSG00000075218	coding	15	chr22:46308944-46312140	0
SEMA3C	ENSG00000075223	coding	NA	NA	NA
TTC38	ENSG00000075234	coding	11.8	chr22:46287155-46288422	0
ACAT1	ENSG00000075239	coding	6	chr11:108135243-108138897	0
GRAMD4	ENSG00000075240	coding	4.8	chr22:46673815-46674656	0
CELSR1	ENSG00000075275	coding	20.7	chr22:46397849-46398523	0
WNT8B	ENSG00000075290	coding	NA	NA	NA
ZNF638	ENSG00000075292	coding	21.4	chr2:71331876-71348752	0
SLC25A40	ENSG00000075303	coding	17.6	chr7:87860641-87876095	0
TIMM21	ENSG00000075336	coding	5.7	chr18:74158277-74158375	1.4
ADD2	ENSG00000075340	coding	9	chr2:70678962-70683590	0
FGF4	ENSG00000075388	coding	NA	NA	NA
RASAL2	ENSG00000075391	coding	52.2	chr1:178452653-178454446	0
VPS9D1	ENSG00000075399	coding	93.8	chr16:89716625-89716729	0
ZNF37A	ENSG00000075407	coding	28	chr10:38096633-38114754	3
MARK3	ENSG00000075413	coding	22.6	chr14:103467192-103468032	0.2
SLC25A3	ENSG00000075415	coding	2.5	chr12:98598036-98598521	0.2
FNDC3B	ENSG00000075420	coding	29.2	chr3:172310882-172328951	0
FOSL2	ENSG00000075426	coding	2	chr2:28408867-28411929	0
CACNG5	ENSG00000075429	coding	NA	NA	NA
CACNG4	ENSG00000075461	coding	0	chr17:67018273-67024859	0
FRYL	ENSG00000075539	coding	34.4	chr4:48606607-48608986	0
TMEM131	ENSG00000075568	coding	20.1	chr2:97792985-97793394	0
FSCN1	ENSG00000075618	coding	0.1	chr7:5603414-5603495	0
ACTB	ENSG00000075624	coding	1.2	chr7:5528720-5529160	0.1
MOCOS	ENSG00000075643	coding	19.9	chr18:36213483-36215515	0
PLD1	ENSG00000075651	coding	NA	NA	NA
ATP12A	ENSG00000075673	coding	NA	NA	NA
WDR62	ENSG00000075702	coding	37.9	chr19:36092812-36094030	0
DLG1	ENSG00000075711	coding	12.3	chr3:197194590-197282678	0
RAB7A	ENSG00000075785	coding	2.4	chr3:128795421-128797942	0
BCAP29	ENSG00000075790	coding	9.8	chr7:107600506-107613331	0
SEC31B	ENSG00000075826	coding	NA	NA	NA
SART3	ENSG00000075856	coding	8.2	chr12:108537596-108538064	0.1
ARHGAP15	ENSG00000075884	coding	NA	NA	NA
PAX2	ENSG00000075891	coding	NA	NA	NA
EXOSC7	ENSG00000075914	coding	4	chr3:44976335-44989139	0.2
KIFAP3	ENSG00000075945	coding	2	chr1:169921782-169954010	0
MKRN2	ENSG00000075975	coding	8.3	chr3:12576742-12581807	0.6
MCM6	ENSG00000076003	coding	7.5	chr2:135840952-135844544	0
REXO2	ENSG00000076043	coding	8.4	chr11:114443934-114444540	0.8
RBM7	ENSG00000076053	coding	4.3	chr11:114401861-114402827	0.5
RBMS2	ENSG00000076067	coding	6.4	chr12:56571856-56581183	0
BAZ2A	ENSG00000076108	coding	12.3	chr12:56604800-56605072	0
PTPN23	ENSG00000076201	coding	7	chr3:47406751-47407129	0
MLH1	ENSG00000076242	coding	10.6	chr3:37028933-37040185	0
UNG	ENSG00000076248	coding	3.8	chr12:109103612-109109828	0.6
FMO4	ENSG00000076258	coding	16.5	chr1:171331783-171332708	0
KLHL20	ENSG00000076321	coding	39.1	chr1:173756039-173756975	0
RGS11	ENSG00000076344	coding	NA	NA	NA
SLC46A1	ENSG00000076351	coding	35.3	chr17:28399714-28400609	35.3
PLXNA2	ENSG00000076356	coding	3	chr1:208029043-208031589	2.4
SPAG5	ENSG00000076382	coding	14.2	chr17:28580121-28583510	0.1
ANKRD13A	ENSG00000076513	coding	48.5	chr12:110027767-110028511	0
TPD52	ENSG00000076554	coding	2.4	chr8:80051629-80053281	0
ACACB	ENSG00000076555	coding	36.7	chr12:109166994-109167895	0
TRAF4	ENSG00000076604	coding	10.5	chr17:28748667-28748944	2.4
PAG1	ENSG00000076641	coding	NA	NA	NA
GPATCH1	ENSG00000076650	coding	8.1	chr19:33119118-33125104	0
ICAM3	ENSG00000076662	coding	50.5	chr19:10335354-10335670	2.3
NT5C2	ENSG00000076685	coding	16.3	chr10:103089909-103090610	1
MCAM	ENSG00000076706	coding	18.8	chr11:119312950-119314488	0.8
GPC4	ENSG00000076716	coding	8.6	chrX:133303342-133304724	0
MBNL3	ENSG00000076770	coding	NA	NA	NA
CAMSAP3	ENSG00000076826	coding	25	chr19:7605480-7606270	1.4
RAP1GAP	ENSG00000076864	coding	16	chr1:21608937-21609574	0
XAB2	ENSG00000076924	coding	8.4	chr19:7624446-7625879	0.1
ARHGEF1	ENSG00000076928	coding	15.4	chr19:41896483-41898441	0
STXBP2	ENSG00000076944	coding	11.9	chr19:7647512-7647724	0
MAP2K7	ENSG00000076984	coding	27.8	chr19:7911331-7911414	0
NMRK2	ENSG00000077009	coding	6.1	chr19:3936666-3937239	1.3
DGKD	ENSG00000077044	coding	11.9	chr2:233460346-233462347	1.8
CTTNBP2	ENSG00000077063	coding	28.3	chr7:117767177-117777510	0
ACTL6B	ENSG00000077080	coding	7.9	chr7:100647086-100647222	2.1
RARB	ENSG00000077092	coding	NA	NA	NA
TOP2B	ENSG00000077097	coding	8.9	chr3:25645456-25664228	0
TM9SF3	ENSG00000077147	coding	10	chr10:96562139-96565303	0.2
NFKB2	ENSG00000077150	coding	14.5	chr10:102399719-102400079	0
UBE2T	ENSG00000077152	coding	7.3	chr1:202333556-202334988	0.8
PPP1R12B	ENSG00000077157	coding	21.9	chr1:202438025-202440705	2
DNAJC10	ENSG00000077232	coding	5.1	chr2:182736387-182740298	0
GTF3C1	ENSG00000077235	coding	11.2	chr16:27537928-27538179	0
IL4R	ENSG00000077238	coding	21.2	chr16:27314021-27330065	0
USP33	ENSG00000077254	coding	25.1	chr1:77721926-77722023	0
PAK3	ENSG00000077264	coding	28.6	chrX:111103307-111123076	0
CAPN6	ENSG00000077274	coding	0	chrX:111247993-111248568	0
DCX	ENSG00000077279	coding	NA	NA	NA
SNRPA	ENSG00000077312	coding	3.3	chr19:40751482-40757331	0.4
SPAG6	ENSG00000077327	coding	NA	NA	NA
EXOSC5	ENSG00000077348	coding	0.8	chr19:41387604-41389764	0
DYNC1I2	ENSG00000077380	coding	13.2	chr2:171707378-171712766	0
APBB1IP	ENSG00000077420	coding	NA	NA	NA
LRCH4	ENSG00000077454	coding	8.2	chr7:100576778-100576901	0
FAM76B	ENSG00000077458	coding	57.6	chr11:95778958-95779077	0
SIRT6	ENSG00000077463	coding	13.2	chr19:4179287-4180781	0.8
TYR	ENSG00000077498	coding	NA	NA	NA
POLD3	ENSG00000077514	coding	9	chr11:74636276-74640563	0
ACTN2	ENSG00000077522	coding	24.4	chr1:236749265-236751469	0
CAPZB	ENSG00000077549	coding	1.9	chr1:19357564-19378539	0.1
GPR137B	ENSG00000077585	coding	14.5	chr1:236143037-236168705	2.8
NAALAD2	ENSG00000077616	coding	32.3	chr11:90158239-90159238	0
JADE1	ENSG00000077684	coding	3.2	chr4:128855798-128857337	0.1
SLC25A43	ENSG00000077713	coding	11.1	chrX:119399679-119406459	4.2
UBE2A	ENSG00000077721	coding	2.7	chrX:119581597-119582587	0.7
FGFR1	ENSG00000077782	coding	25.2	chr8:38419736-38421796	0.6
FKBP6	ENSG00000077800	coding	NA	NA	NA
SMC1B	ENSG00000077935	coding	NA	NA	NA
FBLN1	ENSG00000077942	coding	9.4	chr22:45535338-45541228	0
ITGA8	ENSG00000077943	coding	NA	NA	NA
CST7	ENSG00000077984	coding	NA	NA	NA
MAP2	ENSG00000078018	coding	0	chr2:209729963-209730181	0
PIAS2	ENSG00000078043	coding	4.5	chr18:46855616-46864163	1
AMPH	ENSG00000078053	coding	0.7	chr7:38392018-38394004	0
ARAF	ENSG00000078061	coding	44.2	chrX:47561252-47562908	0
MCCC1	ENSG00000078070	coding	19.8	chr3:183025805-183033990	0
LAMP3	ENSG00000078081	coding	NA	NA	NA
FAP	ENSG00000078098	coding	NA	NA	NA
NEBL	ENSG00000078114	coding	50	chr10:20814044-20815624	50
ACER3	ENSG00000078124	coding	31.3	chr11:77015118-77016674	0
UBE2K	ENSG00000078140	coding	3.8	chr4:39774934-39777681	0.3
PIK3C3	ENSG00000078142	coding	7.7	chr18:41970457-41987811	0
N4BP2	ENSG00000078177	coding	16.7	chr4:40073552-40097226	0.3
TIGAR	ENSG00000078237	coding	2.8	chr12:4351378-4352259	0
TULP3	ENSG00000078246	coding	18.5	chr12:2922403-2930247	2.1
SYNJ2	ENSG00000078269	coding	25.9	chr6:158062165-158063790	25.9
ADCY2	ENSG00000078295	coding	7.5	chr5:7743753-7757448	0
PPP2R5C	ENSG00000078304	coding	7.4	chr14:101917948-101925140	0.3
RBFOX1	ENSG00000078328	coding	NA	NA	NA
GNB1	ENSG00000078369	coding	3.1	chr1:1787054-1787321	0
HOXA9	ENSG00000078399	coding	NA	NA	NA
EDN1	ENSG00000078401	coding	NA	NA	NA
MLLT10	ENSG00000078403	coding	11.8	chr10:21673920-21681331	0.6
ZCWPW1	ENSG00000078487	coding	3.5	chr7:100419190-100419629	0
ADCYAP1R1	ENSG00000078549	coding	3.5	chr7:31092736-31103236	0
FGF20	ENSG00000078579	coding	NA	NA	NA
P2RY10	ENSG00000078589	coding	NA	NA	NA
ITM2A	ENSG00000078596	coding	1.4	chrX:79361480-79362580	0
NRDC	ENSG00000078618	coding	13.8	chr1:51836213-51840225	0
VDAC3	ENSG00000078668	coding	4.1	chr8:42395134-42398711	0
PCM1	ENSG00000078674	coding	14.2	chr8:17955654-17956603	0
TNRC6C	ENSG00000078687	coding	17.2	chr17:78087094-78091439	0
CBFA2T2	ENSG00000078699	coding	61.9	chr20:33623297-33624763	0
BRINP1	ENSG00000078725	coding	1.2	chr9:119242217-119248959	0
ITCH	ENSG00000078747	coding	28.1	chr20:34363350-34369393	0
PKD2L2	ENSG00000078795	coding	NA	NA	NA
TP53INP2	ENSG00000078804	coding	NA	NA	NA
SDF4	ENSG00000078808	coding	1.1	chr1:1228947-1231891	0
MYH7B	ENSG00000078814	coding	NA	NA	NA
BPIFB2	ENSG00000078898	coding	NA	NA	NA
TP73	ENSG00000078900	coding	0	chr1:3728218-3729326	0
TOLLIP	ENSG00000078902	coding	0.3	chr11:1286093-1288623	0
UBE2D4	ENSG00000078967	coding	22.2	chr7:43926557-43938430	0
CLUL1	ENSG00000079101	coding	NA	NA	NA
RUNX1T1	ENSG00000079102	coding	20.9	chr8:91975974-91986123	0
CDH17	ENSG00000079112	coding	NA	NA	NA
THOC1	ENSG00000079134	coding	29.3	chr18:225140-225336	0
FKBP7	ENSG00000079150	coding	4.8	chr2:178469786-178477061	1.8
OSBPL6	ENSG00000079156	coding	5.7	chr2:178339095-178339671	0
SLC1A3	ENSG00000079215	coding	13.7	chr5:36629588-36671028	0
XRCC5	ENSG00000079246	coding	5.1	chr2:216194987-216204321	0
LXN	ENSG00000079257	coding	6.7	chr3:158666745-158667011	1.6
SP140	ENSG00000079263	coding	23.4	chr2:230311232-230311451	0
MKNK1	ENSG00000079277	coding	7.4	chr1:46562844-46565040	0
TNS1	ENSG00000079308	coding	NA	NA	NA
REXO1	ENSG00000079313	coding	7.1	chr19:1828632-1848201	0
SAR1A	ENSG00000079332	coding	2.4	chr10:70161070-70161618	0.2
CDC14A	ENSG00000079335	coding	56.5	chr1:100390825-100424221	0
RAPGEF3	ENSG00000079337	coding	5.9	chr12:47747863-47748073	0
CEACAM1	ENSG00000079385	coding	NA	NA	NA
SENP1	ENSG00000079387	coding	40	chr12:48101517-48105401	0
DUSP13	ENSG00000079393	coding	2.6	chr10:75094879-75095574	0
CIC	ENSG00000079432	coding	43.5	chr19:42284772-42286770	0
LIPE	ENSG00000079435	coding	29.9	chr19:42406389-42407173	4.1
FDFT1	ENSG00000079459	coding	1.1	chr8:11809851-11821749	0
PAFAH1B3	ENSG00000079462	coding	2.7	chr19:42300093-42300170	0.3
OPHN1	ENSG00000079482	coding	90	chrX:68206674-68210152	0
AFM	ENSG00000079557	coding	NA	NA	NA
KIF22	ENSG00000079616	coding	12.2	chr16:29804066-29804813	0.2
SCGN	ENSG00000079689	coding	NA	NA	NA
CARMIL1	ENSG00000079691	coding	24.9	chr6:25450712-25465872	0
PGM1	ENSG00000079739	coding	2.3	chr1:63593735-63629424	0
DDX1	ENSG00000079785	coding	100	chr2:15591287-15591653	0
DNM2	ENSG00000079805	coding	5.3	chr19:10795440-10796060	0
EPB41L2	ENSG00000079819	coding	88.5	chr6:130880207-130885095	0
RIMS1	ENSG00000079841	coding	NA	NA	NA
MOXD1	ENSG00000079931	coding	11.1	chr6:132328116-132328414	0
STX7	ENSG00000079950	coding	4.6	chr6:132471601-132472281	0
KEAP1	ENSG00000079999	coding	15.3	chr19:10500081-10503240	0.4
DDX43	ENSG00000080007	coding	6.7	chr6:73412293-73413657	0
PTPRH	ENSG00000080031	coding	NA	NA	NA
DCT	ENSG00000080166	coding	NA	NA	NA
SLC35C2	ENSG00000080189	coding	11.4	chr20:46350525-46350760	0
CRYBG3	ENSG00000080200	coding	32	chr3:97942444-97943225	0
EPHA6	ENSG00000080224	coding	NA	NA	NA
SCTR	ENSG00000080293	coding	NA	NA	NA
RFX3	ENSG00000080298	coding	NA	NA	NA
RIF1	ENSG00000080345	coding	50.8	chr2:151416689-151416806	0.8
RAB21	ENSG00000080371	coding	12.1	chr12:71774023-71782030	0
SLC4A4	ENSG00000080493	coding	NA	NA	NA
SMARCA2	ENSG00000080503	coding	17.5	chr9:2181677-2182140	0
RDH8	ENSG00000080511	coding	NA	NA	NA
SESN1	ENSG00000080546	coding	21.9	chr6:109002344-109093794	1.1
MID2	ENSG00000080561	coding	NA	NA	NA
PIH1D3	ENSG00000080572	coding	NA	NA	NA
COL5A3	ENSG00000080573	coding	17.1	chr19:9960558-9960650	12.2
SRCAP	ENSG00000080603	coding	30.7	chr16:30713712-30716065	0
PUM3	ENSG00000080608	coding	5.2	chr9:2827152-2828674	0.1
CPB2	ENSG00000080618	coding	NA	NA	NA
CHRNA3	ENSG00000080644	coding	5.3	chr15:78596733-78601252	5.3
KCNN2	ENSG00000080709	coding	5.3	chr5:114473165-114487049	0
CNOT4	ENSG00000080802	coding	15.4	chr7:135398227-135410514	0
PSEN1	ENSG00000080815	coding	12.9	chr14:73148107-73170796	0.5
CPOX	ENSG00000080819	coding	14	chr3:98581512-98585440	0.3
CLDND1	ENSG00000080822	coding	7.5	chr3:98516880-98517051	0.3
MOK	ENSG00000080823	coding	41.9	chr14:102229367-102229456	41.9
HSP90AA1	ENSG00000080824	coding	33.3	chr14:102102086-102139249	0
RBL1	ENSG00000080839	coding	41.9	chr20:37067122-37067232	0
DLGAP4	ENSG00000080845	coding	92.6	chr20:36497067-36500198	0.9
IGSF9B	ENSG00000080854	coding	NA	NA	NA
CFHR2	ENSG00000080910	coding	NA	NA	NA
NDC80	ENSG00000080986	coding	4.9	chr18:2579030-2585112	0
AP4E1	ENSG00000081014	coding	31.2	chr15:50999263-51001025	1.1
RSBN1	ENSG00000081019	coding	6.9	chr1:113768390-113777209	0
MAGI3	ENSG00000081026	coding	20	chr1:113649329-113651013	3
CXCL2	ENSG00000081041	coding	4.4	chr4:74097772-74098600	4.4
AFP	ENSG00000081051	coding	1.1	chr4:73455291-73455630	0
COL4A4	ENSG00000081052	coding	NA	NA	NA
TCF7	ENSG00000081059	coding	6.2	chr5:134139039-134142184	0
OSTM1	ENSG00000081087	coding	11.2	chr6:108049419-108051030	1.1
CDH7	ENSG00000081138	coding	NA	NA	NA
IMPG2	ENSG00000081148	coding	NA	NA	NA
PCNP	ENSG00000081154	coding	0.9	chr3:101585512-101590214	0.3
EXD2	ENSG00000081177	coding	77.8	chr14:69209804-69210111	0
ARG2	ENSG00000081181	coding	18.5	chr14:67647026-67648046	0.4
MEF2C	ENSG00000081189	coding	NA	NA	NA
PTPRC	ENSG00000081237	coding	NA	NA	NA
CACNA1S	ENSG00000081248	coding	NA	NA	NA
PKP1	ENSG00000081277	coding	NA	NA	NA
UBA5	ENSG00000081307	coding	6.4	chr3:132665869-132665983	0.1
STK17B	ENSG00000081320	coding	16.1	chr2:196163428-196171332	3.5
CDC14B	ENSG00000081377	coding	19.5	chr9:96541893-96551795	9.7
ZNF510	ENSG00000081386	coding	16.3	chr9:96774847-96775999	1.9
LRP2	ENSG00000081479	coding	46.7	chr2:169275239-169277744	0
ZNF506	ENSG00000081665	coding	62.3	chr19:19806127-19806941	62.3
JMJD4	ENSG00000081692	coding	29.9	chr1:227734817-227735011	4.6
DUSP12	ENSG00000081721	coding	14.7	chr1:161751782-161751865	1.3
AACS	ENSG00000081760	coding	7.1	chr12:125073980-125076490	0
KIAA0141	ENSG00000081791	coding	11.3	chr5:141933402-141934239	0.1
SLC13A1	ENSG00000081800	coding	NA	NA	NA
CADPS2	ENSG00000081803	coding	9.1	chr7:122737069-122885998	0
PCDHA6	ENSG00000081842	coding	NA	NA	NA
PCDHGA2	ENSG00000081853	coding	NA	NA	NA
HSPB11	ENSG00000081870	coding	1.7	chr1:53928441-53930038	0.2
PHLPP1	ENSG00000081913	coding	5	chr18:62717260-62830034	1.4
ATP8B1	ENSG00000081923	coding	88.2	chr18:57695330-57695449	5.3
IL12RB2	ENSG00000081985	coding	NA	NA	NA
SMARCD3	ENSG00000082014	coding	63.4	chr7:151240248-151240424	0
WDR70	ENSG00000082068	coding	21.6	chr5:37437982-37443238	0
FYB	ENSG00000082074	coding	NA	NA	NA
MPP4	ENSG00000082126	coding	NA	NA	NA
STRADB	ENSG00000082146	coding	5.4	chr2:201478192-201478356	0
BZW1	ENSG00000082153	coding	6.5	chr2:200815518-200815666	0
PGR	ENSG00000082175	coding	NA	NA	NA
C1QTNF3	ENSG00000082196	coding	NA	NA	NA
ME2	ENSG00000082212	coding	7	chr18:50932361-50939569	0
C5orf22	ENSG00000082213	coding	20	chr5:31541012-31541280	0.6
CCNT2	ENSG00000082258	coding	17.2	chr2:134939063-134942611	3
FAM135A	ENSG00000082269	coding	17.9	chr6:70524122-70524342	0
COL19A1	ENSG00000082293	coding	NA	NA	NA
EPB41L3	ENSG00000082397	coding	9	chr18:5394794-5395066	0
COBLL1	ENSG00000082438	coding	39.1	chr2:164700757-164704443	0
DLG3	ENSG00000082458	coding	11.1	chrX:70479265-70492106	0.1
KCNK2	ENSG00000082482	coding	NA	NA	NA
SERTAD4	ENSG00000082497	coding	NA	NA	NA
TRAF5	ENSG00000082512	coding	38.9	chr1:211365469-211369451	0
MRPL22	ENSG00000082515	coding	2.7	chr5:154941139-154941216	0.3
GEMIN5	ENSG00000082516	coding	32.2	chr5:154926075-154927384	0
OPRK1	ENSG00000082556	coding	NA	NA	NA
NFE2L1	ENSG00000082641	coding	10.3	chr17:48056599-48057031	1.3
SEMA5B	ENSG00000082684	coding	17.2	chr3:122923753-122926391	0
GSK3B	ENSG00000082701	coding	3.6	chr3:120002240-120093346	0
ITGB5	ENSG00000082781	coding	4.2	chr3:124821475-124841382	0
ERC1	ENSG00000082805	coding	5.9	chr12:1083581-1104749	0
XPO1	ENSG00000082898	coding	8.1	chr2:61481282-61482379	0.2
LINC01587	ENSG00000082929	lncRNA	NA	NA	NA
RNF13	ENSG00000082996	coding	3.5	chr3:149902163-149911977	0
TRPM3	ENSG00000083067	coding	1.1	chr9:70828019-70843002	0
PALB2	ENSG00000083093	coding	6.1	chr16:23608013-23614003	0.2
DOPEY1	ENSG00000083097	coding	40	chr6:83122983-83124704	24.1
LYRM2	ENSG00000083099	coding	96.3	chr6:89624603-89637741	96.3
BCKDHB	ENSG00000083123	coding	NA	NA	NA
KAT6A	ENSG00000083168	coding	12.7	chr8:41946685-41947750	0
ZCCHC6	ENSG00000083223	coding	25.9	chr9:86341054-86343074	0
ULK2	ENSG00000083290	coding	15.4	chr17:19783906-19785936	0
GRHL2	ENSG00000083307	coding	23.5	chr8:101573825-101577407	1.4
TNPO1	ENSG00000083312	coding	36.4	chr5:72816753-72848384	0
PLOD1	ENSG00000083444	coding	25	chr1:11948068-11949772	0
P2RX5	ENSG00000083454	coding	3.2	chr17:3690151-3690426	0
ITGAE	ENSG00000083457	coding	100	chr17:3728027-3728104	1.3
DIS3	ENSG00000083520	coding	7	chr13:72778381-72780845	0
PIBF1	ENSG00000083535	coding	5.6	chr13:72783722-72792446	0
TDRD3	ENSG00000083544	coding	16	chr13:60567651-60573615	0
AC000111.6	ENSG00000083622	lncRNA	NA	NA	NA
NUFIP1	ENSG00000083635	coding	2.8	chr13:44949839-44959380	0
PDS5B	ENSG00000083642	coding	9.1	chr13:32710107-32732100	0
OXCT1	ENSG00000083720	coding	5.9	chr5:41861405-41862641	0
RRAGB	ENSG00000083750	coding	20.9	chrX:55751197-55753391	0.7
EPYC	ENSG00000083782	coding	NA	NA	NA
CYLD	ENSG00000083799	coding	11.5	chr16:50786947-50787785	0
SLC27A5	ENSG00000083807	coding	2.4	chr19:58498692-58498784	1.5
ZNF324	ENSG00000083812	coding	NA	NA	NA
ZNF671	ENSG00000083814	coding	46	chr19:57723341-57727390	20
ZNF416	ENSG00000083817	coding	3.3	chr19:57575931-57578056	0
ZNF586	ENSG00000083828	coding	NA	NA	NA
ZNF446	ENSG00000083838	coding	25.2	chr19:58480020-58480175	0
ZNF264	ENSG00000083844	coding	NA	NA	NA
RPS5	ENSG00000083845	coding	0.8	chr19:58387340-58388136	0
FAT1	ENSG00000083857	coding	30.8	chr4:186663614-186706562	0
YTHDC1	ENSG00000083896	coding	32.3	chr4:68318730-68318825	0.5
CHMP2B	ENSG00000083937	coding	2	chr3:87249978-87253403	0.3
SMAP2	ENSG00000084070	coding	0	chr1:40406870-40408652	0
PPIE	ENSG00000084072	coding	4.8	chr1:39743925-39745374	0
ZMPSTE24	ENSG00000084073	coding	13	chr1:40260986-40267785	0.3
STARD7	ENSG00000084090	coding	7.3	chr2:96195550-96208144	0.3
NOA1	ENSG00000084092	coding	1.2	chr4:56964527-56966619	0
REST	ENSG00000084093	coding	5.4	chr4:56919871-56929840	2
HAL	ENSG00000084110	coding	NA	NA	NA
SSH1	ENSG00000084112	coding	43.6	chr12:108807828-108809692	2.9
GSTP1	ENSG00000084207	coding	0.9	chr11:67585242-67586103	0.1
APLP2	ENSG00000084234	coding	2.3	chr11:130140484-130141497	0
FAM234B	ENSG00000084444	coding	3.9	chr12:13071397-13076025	0
SLCO1A2	ENSG00000084453	coding	14.4	chr12:21297569-21300347	0
WBP11	ENSG00000084463	coding	1.9	chr12:14793923-14794536	0.1
EIF3I	ENSG00000084623	coding	2.7	chr1:32224122-32224409	0.2
NKAIN1	ENSG00000084628	coding	1.3	chr1:31188188-31239493	0.1
COL16A1	ENSG00000084636	coding	11.8	chr1:31662659-31665171	0
TXLNA	ENSG00000084652	coding	11.9	chr1:32190250-32192310	1.5
APOB	ENSG00000084674	coding	NA	NA	NA
NCOA1	ENSG00000084676	coding	6.7	chr2:24658767-24665748	0
AGBL5	ENSG00000084693	coding	43	chr2:27068745-27069047	0.2
EFR3B	ENSG00000084710	coding	50	chr2:25130110-25130551	0
KIF3C	ENSG00000084731	coding	4.5	chr2:25951906-25954266	0.1
RAB10	ENSG00000084733	coding	2.1	chr2:26109907-26127143	0.2
GCKR	ENSG00000084734	coding	NA	NA	NA
HADHA	ENSG00000084754	coding	2.3	chr2:26193773-26194569	0
MAPRE3	ENSG00000084764	coding	43.8	chr2:27024298-27025582	0.4
CAD	ENSG00000084774	coding	71.9	chr2:27218017-27221217	0
CD59	ENSG00000085063	coding	1.8	chr11:33710344-33717369	0
CD82	ENSG00000085117	coding	1.3	chr11:44618724-44619048	0
BCORL1	ENSG00000085185	coding	0	chrX:130052017-130055853	0
ATRX	ENSG00000085224	coding	15.3	chrX:77697636-77698573	0
AK6	ENSG00000085231	coding	2.5	chr5:69366596-69369462	0.3
FCN1	ENSG00000085265	coding	NA	NA	NA
MYNN	ENSG00000085274	coding	7.2	chr3:169783561-169784621	1.9
MECOM	ENSG00000085276	coding	NA	NA	NA
SCAMP1	ENSG00000085365	coding	4.7	chr5:78416650-78418774	0
PREP	ENSG00000085377	coding	12	chr6:105376256-105377385	0
HACE1	ENSG00000085382	coding	44	chr6:104784486-104784984	0
SEH1L	ENSG00000085415	coding	3.5	chr18:12971252-12978751	0
WDR47	ENSG00000085433	coding	5.7	chr1:108971573-108974535	5.7
WDFY1	ENSG00000085449	coding	19.7	chr2:223899071-223901182	0
OVGP1	ENSG00000085465	coding	NA	NA	NA
SLC25A24	ENSG00000085491	coding	7.9	chr1:108161294-108181940	0
MAP3K4	ENSG00000085511	coding	16.7	chr6:160992084-161034258	0
PILRA	ENSG00000085514	coding	NA	NA	NA
IGSF9	ENSG00000085552	coding	13.6	chr1:159934333-159934424	0
ABCB1	ENSG00000085563	coding	NA	NA	NA
ZNF213	ENSG00000085644	coding	11.8	chr16:3135388-3137165	3.5
AKR1B1	ENSG00000085662	coding	2.2	chr7:134442771-134445237	0
CPNE3	ENSG00000085719	coding	8	chr8:86556339-86558287	0
RRN3	ENSG00000085721	coding	28.4	chr16:15071252-15072949	0
CTTN	ENSG00000085733	coding	4	chr11:70419857-70420399	0.1
WNT11	ENSG00000085741	coding	NA	NA	NA
MTIF2	ENSG00000085760	coding	10.8	chr2:55267636-55268577	0.2
DDHD2	ENSG00000085788	coding	35.7	chr8:38245951-38246232	0
TTC39A	ENSG00000085831	coding	7.1	chr1:51309326-51311253	0
EPS15	ENSG00000085832	coding	17.3	chr1:51447106-51448045	0
ORC1	ENSG00000085840	coding	6.5	chr1:52383570-52383829	0.2
MGST2	ENSG00000085871	coding	0	chr4:139666078-139678542	0
CHERP	ENSG00000085872	coding	37.1	chr19:16530881-16532597	0
ATG16L1	ENSG00000085978	coding	81	chr2:233273778-233274675	0
USP40	ENSG00000085982	coding	7.1	chr2:233511798-233512568	0
POMGNT1	ENSG00000085998	coding	12.8	chr1:46197872-46198335	0
RAD54L	ENSG00000085999	coding	22.8	chr1:46261386-46267458	0.6
MAST2	ENSG00000086015	coding	21.2	chr1:46002884-46006240	0
DNAJA1	ENSG00000086061	coding	7.4	chr9:33025384-33026474	0.1
B4GALT1	ENSG00000086062	coding	6.2	chr9:33135425-33166757	0
CHMP5	ENSG00000086065	coding	1.7	chr9:33276565-33278112	0.5
NFX1	ENSG00000086102	coding	19.7	chr9:33313794-33318730	0
AQP6	ENSG00000086159	coding	NA	NA	NA
DIMT1	ENSG00000086189	coding	37.2	chr5:62389053-62390875	0.2
IPO11	ENSG00000086200	coding	NA	NA	NA
FOLH1	ENSG00000086205	coding	NA	NA	NA
EIF2AK1	ENSG00000086232	coding	2.8	chr7:6029033-6037423	0
NME8	ENSG00000086288	coding	NA	NA	NA
EPDR1	ENSG00000086289	coding	0	chr7:37949049-37950199	0
SNX10	ENSG00000086300	coding	11.1	chr7:26372034-26372490	0
SEPHS1	ENSG00000086475	coding	2.3	chr10:13319357-13322834	0
MRPL28	ENSG00000086504	coding	1.8	chr16:368636-369067	0
HBQ1	ENSG00000086506	coding	3.2	chr16:180871-180979	2.4
ITPKC	ENSG00000086544	coding	18.9	chr19:40737770-40739356	7.9
CEACAM6	ENSG00000086548	coding	NA	NA	NA
FAT2	ENSG00000086570	coding	NA	NA	NA
RBM22	ENSG00000086589	coding	14.9	chr5:150698632-150699241	0
TMED2	ENSG00000086598	coding	0.8	chr12:123584817-123586746	0.4
ERO1B	ENSG00000086619	coding	32.6	chr1:236235836-236236277	32.6
ZFAND6	ENSG00000086666	coding	11.3	chr15:80131294-80137479	0.3
HSD17B2	ENSG00000086696	coding	NA	NA	NA
TXLNG	ENSG00000086712	coding	8.4	chrX:16837686-16839820	0.2
PPEF1	ENSG00000086717	coding	NA	NA	NA
LAT2	ENSG00000086730	coding	95.2	chr7:74219788-74219959	46.7
HUWE1	ENSG00000086758	coding	17.6	chrX:53631483-53631566	0
ZW10	ENSG00000086827	coding	18.5	chr11:113738395-113739212	0
ALG9	ENSG00000086848	coding	13.3	chr11:111838379-111840654	0
MYBPC2	ENSG00000086967	coding	12.3	chr19:50464533-50466194	0
NOX4	ENSG00000086991	coding	NA	NA	NA
ACOX3	ENSG00000087008	coding	7.5	chr4:8389735-8392332	0
MTMR2	ENSG00000087053	coding	44.8	chr11:95865677-95888155	0
PPP1R15A	ENSG00000087074	coding	5.7	chr19:48874899-48875613	2.1
HSD17B14	ENSG00000087076	coding	4.6	chr19:48813349-48813455	0.6
TRIP6	ENSG00000087077	coding	8.4	chr7:100870744-100871542	0.9
ACHE	ENSG00000087085	coding	45.5	chr7:100891339-100892333	17.7
FTL	ENSG00000087086	coding	2.1	chr19:48966407-48966582	0.2
SRRT	ENSG00000087087	coding	11.3	chr7:100882242-100884069	0.4
BAX	ENSG00000087088	coding	4.9	chr19:48955600-48955686	0.7
NLK	ENSG00000087095	coding	9.4	chr17:28122733-28132619	0
PIGS	ENSG00000087111	coding	5.9	chr17:28570964-28571048	0.1
ADAMTS2	ENSG00000087116	coding	0	chr5:179153624-179154048	0
TMPRSS11E	ENSG00000087128	coding	NA	NA	NA
ATXN7L3	ENSG00000087152	coding	6.9	chr17:44196080-44196395	0
PGS1	ENSG00000087157	coding	2.4	chr17:78396386-78398251	0
PSMC5	ENSG00000087191	coding	7.1	chr17:63827515-63828137	0.2
UIMC1	ENSG00000087206	coding	51.4	chr5:176958155-176968554	0.6
CETP	ENSG00000087237	coding	NA	NA	NA
MMP2	ENSG00000087245	coding	1.4	chr16:55484165-55485298	0
MT3	ENSG00000087250	coding	NA	NA	NA
LPCAT2	ENSG00000087253	coding	11.1	chr16:55551103-55574630	0
GNAO1	ENSG00000087258	coding	35.7	chr16:56355082-56356102	0
OGFOD1	ENSG00000087263	coding	9.2	chr16:56468019-56470002	0.2
SH3BP2	ENSG00000087266	coding	15.7	chr4:2824731-2825125	0
NOP14	ENSG00000087269	coding	7.9	chr4:2939344-2939526	0
ADD1	ENSG00000087274	coding	12.5	chr4:2905016-2907742	0.2
L2HGDH	ENSG00000087299	coding	25.9	chr14:50303018-50312010	0
TXNDC16	ENSG00000087301	coding	14.3	chr14:52482290-52482821	0
C14orf166	ENSG00000087302	coding	0.7	chr14:51991442-51993722	0
NID2	ENSG00000087303	coding	33.3	chr14:52011684-52014286	0
GMCL1	ENSG00000087338	coding	28	chr2:69837671-69839456	0
SF3B2	ENSG00000087365	coding	9.9	chr11:66055316-66055534	0.2
KLHL42	ENSG00000087448	coding	30.2	chr12:27791902-27797714	2.4
GNAS	ENSG00000087460	coding	1.6	chr20:58895685-58898940	0.1
DNM1L	ENSG00000087470	coding	24	chr12:32737162-32738263	0.2
PTHLH	ENSG00000087494	coding	NA	NA	NA
PHACTR3	ENSG00000087495	coding	NA	NA	NA
ERGIC2	ENSG00000087502	coding	1.8	chr12:29370223-29371527	0
TFAP2C	ENSG00000087510	coding	12	chr20:56634269-56636609	1.1
AURKA	ENSG00000087586	coding	10.5	chr20:56388203-56391942	0.3
CASS4	ENSG00000087589	coding	NA	NA	NA
PIR	ENSG00000087842	coding	0	chrX:15479822-15491161	0
AAMDC	ENSG00000087884	coding	1.6	chr11:77869818-77872174	1.4
RFX2	ENSG00000087903	coding	0	chr19:6042124-6044192	0
SULT2B1	ENSG00000088002	coding	0	chr19:48596920-48599134	0
ALG6	ENSG00000088035	coding	5.9	chr1:63412062-63414060	0.3
CNOT3	ENSG00000088038	coding	11.4	chr19:54153841-54155308	0
GP6	ENSG00000088053	coding	100	chr19:55025272-55027577	100
PTPN4	ENSG00000088179	coding	34.5	chr2:119915243-119920068	0
DDX18	ENSG00000088205	coding	2.5	chr2:117822062-117822146	0.1
KHSRP	ENSG00000088247	coding	82.5	chr19:6414121-6415140	0
GNA11	ENSG00000088256	coding	5.6	chr19:3115073-3118923	0
ASAP3	ENSG00000088280	coding	24.2	chr1:23442613-23451478	0
EDEM2	ENSG00000088298	coding	8	chr20:35146936-35147151	0.1
DNMT3B	ENSG00000088305	coding	31.5	chr20:32793596-32795408	0
REM1	ENSG00000088320	coding	NA	NA	NA
TPX2	ENSG00000088325	coding	5.1	chr20:31760180-31766555	0
PDRG1	ENSG00000088356	coding	0.9	chr20:31945890-31946495	0.1
EPB41L1	ENSG00000088367	coding	5.9	chr20:36178057-36178629	0
SLC15A1	ENSG00000088386	coding	NA	NA	NA
DOCK9	ENSG00000088387	coding	5.9	chr13:98888712-98897487	0
ANKRD10	ENSG00000088448	coding	100	chr13:110904343-110906032	100
TGDS	ENSG00000088451	coding	6.6	chr13:94574853-94576313	0
DOCK3	ENSG00000088538	coding	27	chr3:51159305-51160554	0
C3orf18	ENSG00000088543	coding	4	chr3:50561065-50561721	1
COQ9	ENSG00000088682	coding	10.2	chr16:57460105-57460588	3.5
TMEM40	ENSG00000088726	coding	NA	NA	NA
KIF9	ENSG00000088727	coding	81.8	chr3:47245512-47246196	5.4
ARHGAP28	ENSG00000088756	coding	11.1	chr18:6896627-6908959	0
CRLS1	ENSG00000088766	coding	3.2	chr20:6006553-6009774	0.1
DEFB127	ENSG00000088782	coding	NA	NA	NA
PPP1R13B	ENSG00000088808	coding	29	chr14:103757752-103778744	0
ATRN	ENSG00000088812	coding	13.6	chr20:3549339-3559392	0
SMOX	ENSG00000088826	coding	94.1	chr20:4182324-4182482	0.3
SIGLEC1	ENSG00000088827	coding	NA	NA	NA
FKBP1A	ENSG00000088832	coding	10	chr20:1370073-1372075	0
NSFL1C	ENSG00000088833	coding	2	chr20:1453141-1454212	0
SLC4A11	ENSG00000088836	coding	7.1	chr20:3229012-3229094	0
C20orf194	ENSG00000088854	coding	23.2	chr20:3315786-3316722	1.1
ZNF343	ENSG00000088876	coding	NA	NA	NA
EBF4	ENSG00000088881	coding	NA	NA	NA
CPXM1	ENSG00000088882	coding	26.5	chr20:2796444-2796526	0
MAVS	ENSG00000088888	coding	15.2	chr20:3857810-3861331	0
LZTS3	ENSG00000088899	coding	5	chr20:3165153-3165496	0
F11	ENSG00000088926	coding	NA	NA	NA
XRN2	ENSG00000088930	coding	6.1	chr20:21368591-21381993	0
KIZ	ENSG00000088970	coding	2	chr20:21232831-21244244	0.5
DYNLL1	ENSG00000088986	coding	1.9	chr12:120496217-120496415	0.4
TESC	ENSG00000088992	coding	2.8	chr12:117046839-117049018	0
SNX5	ENSG00000089006	coding	34.7	chr20:17968458-17968699	0.1
RPL6	ENSG00000089009	coding	0.6	chr12:112406038-112406293	0.2
SIRPG	ENSG00000089012	coding	NA	NA	NA
MAPKAPK5	ENSG00000089022	coding	15.3	chr12:111889001-111890039	0.2
P2RX7	ENSG00000089041	coding	NA	NA	NA
ESF1	ENSG00000089048	coding	100	chr20:13783184-13784821	0
RBBP9	ENSG00000089050	coding	7.3	chr20:18494064-18495837	0
ANAPC5	ENSG00000089053	coding	20	chr12:121309864-121318276	0
SLC23A2	ENSG00000089057	coding	12.8	chr20:4867876-4869905	2.2
SLC8B1	ENSG00000089060	coding	100	chr12:113334839-113334992	0
TMEM230	ENSG00000089063	coding	17.6	chr20:5109446-5112719	4.2
DZANK1	ENSG00000089091	coding	20	chr20:18396547-18398522	0
KDM2B	ENSG00000089094	coding	94.3	chr12:121578947-121580785	0.2
CFAP61	ENSG00000089101	coding	NA	NA	NA
LHX5	ENSG00000089116	coding	2.7	chr12:113468405-113469121	2.7
TASP1	ENSG00000089123	coding	11.7	chr20:13534142-13559007	0
OAS1	ENSG00000089127	coding	NA	NA	NA
GCN1	ENSG00000089154	coding	61.9	chr12:120170322-120173652	0
RPLP0	ENSG00000089157	coding	13	chr12:120200832-120201082	0.1
PXN	ENSG00000089159	coding	65.2	chr12:120215274-120215559	0.4
SIRT4	ENSG00000089163	coding	0	chr12:120302379-120303560	0
RPH3A	ENSG00000089169	coding	NA	NA	NA
KIF16B	ENSG00000089177	coding	88.9	chr20:16367827-16370585	0
TRMT6	ENSG00000089195	coding	13.6	chr20:5941346-5941950	0.9
CHGB	ENSG00000089199	coding	2	chr20:5924101-5924971	0
PEBP1	ENSG00000089220	coding	0.2	chr12:118139552-118144585	0.1
TBX5	ENSG00000089225	coding	NA	NA	NA
BRAP	ENSG00000089234	coding	5.4	chr12:111660676-111665638	0
ERP29	ENSG00000089248	coding	3.5	chr12:112019895-112022149	0.3
NOS1	ENSG00000089250	coding	NA	NA	NA
FUS	ENSG00000089280	coding	20.9	chr16:31182423-31182512	0
IGBP1	ENSG00000089289	coding	1.4	chrX:70148841-70150209	0.2
FXYD5	ENSG00000089327	coding	3.8	chr19:35160802-35164155	0
ZNF302	ENSG00000089335	coding	44.5	chr19:34683239-34684251	41.9
GRAMD1A	ENSG00000089351	coding	21.2	chr19:35013369-35013540	0.5
FXYD3	ENSG00000089356	coding	NA	NA	NA
HEPH	ENSG00000089472	coding	8.7	chrX:66256331-66258839	0
CDIP1	ENSG00000089486	coding	2	chr16:4513065-4513695	0.2
CMTM1	ENSG00000089505	coding	NA	NA	NA
KCNH4	ENSG00000089558	coding	NA	NA	NA
GANAB	ENSG00000089597	coding	6.5	chr11:62639468-62639626	0.1
GMIP	ENSG00000089639	coding	13.5	chr19:19638483-19640084	0
RBM41	ENSG00000089682	coding	95.1	chrX:107065759-107067555	0.2
BIRC5	ENSG00000089685	coding	5	chr17:78216782-78223464	0.1
LAG3	ENSG00000089692	coding	10	chr12:6777507-6777790	0
MLF2	ENSG00000089693	coding	1.8	chr12:6748548-6748769	0.1
OTUB2	ENSG00000089723	coding	9.7	chr14:94044056-94044585	2.2
DDX24	ENSG00000089737	coding	28.2	chr14:94055185-94057821	0.2
ZBTB25	ENSG00000089775	coding	0	chr14:64490541-64503660	0
NECAP1	ENSG00000089818	coding	11.6	chr12:8090300-8091768	0
ARHGAP4	ENSG00000089820	coding	100	chrX:153919284-153919566	0
ANKRD24	ENSG00000089847	coding	23.6	chr19:4216051-4216283	0
DHX32	ENSG00000089876	coding	16.9	chr10:125854204-125859602	1.8
RCOR1	ENSG00000089902	coding	36	chr14:102701331-102707350	0
GPATCH2L	ENSG00000089916	coding	10.4	chr14:76166728-76171842	1.6
LTBP4	ENSG00000090006	coding	61.6	chr19:40608604-40609529	0.2
BLVRB	ENSG00000090013	coding	0.9	chr19:40458245-40458380	0
SLC9A1	ENSG00000090020	coding	16.1	chr1:27103313-27105884	0
SPTLC1	ENSG00000090054	coding	10.7	chr9:92047269-92047612	0.2
PAPOLA	ENSG00000090060	coding	66.7	chr14:96532650-96534490	0
CCNK	ENSG00000090061	coding	4.5	chr14:99503645-99507075	0.1
PCBP4	ENSG00000090097	coding	5.2	chr3:51958350-51958789	0
RGS1	ENSG00000090104	coding	NA	NA	NA
YPEL3	ENSG00000090238	coding	4.8	chr16:30094898-30095102	1.4
MRPS33	ENSG00000090263	coding	2.7	chr7:141006536-141010418	0.6
NDUFB2	ENSG00000090266	coding	0.9	chr7:140696843-140702865	0.4
NUDC	ENSG00000090273	coding	0.7	chr1:26942777-26942870	0
MAEA	ENSG00000090316	coding	2.7	chr4:1338618-1339073	0.1
ICAM1	ENSG00000090339	coding	10.7	chr19:10285029-10285114	0
STRN4	ENSG00000090372	coding	6.9	chr19:46727547-46727893	0.1
IRAK3	ENSG00000090376	coding	NA	NA	NA
LYZ	ENSG00000090382	coding	NA	NA	NA
SI	ENSG00000090402	coding	NA	NA	NA
MUL1	ENSG00000090432	coding	4.3	chr1:20503310-20507904	0.5
TFAP4	ENSG00000090447	coding	6.8	chr16:4260246-4260454	0.8
PDCD7	ENSG00000090470	coding	6.1	chr15:65118841-65119375	1.2
SPG21	ENSG00000090487	coding	6.3	chr15:64981026-64983506	0
FETUB	ENSG00000090512	coding	NA	NA	NA
DNAJB11	ENSG00000090520	coding	2	chr3:186575938-186577667	0
P3H2	ENSG00000090530	coding	3.7	chr3:189958005-189963957	0
THPO	ENSG00000090534	coding	NA	NA	NA
CHRD	ENSG00000090539	coding	NA	NA	NA
FLT3LG	ENSG00000090554	coding	NA	NA	NA
RAB11FIP3	ENSG00000090565	coding	37.7	chr16:496860-503003	0
GNPTG	ENSG00000090581	coding	17.1	chr16:1361798-1361871	1.7
ZNF268	ENSG00000090612	coding	44	chr12:133188073-133191488	2.3
GOLGA3	ENSG00000090615	coding	17.6	chr12:132813420-132816539	0
PABPC4	ENSG00000090621	coding	60	chr1:39563923-39564470	0.2
CD209	ENSG00000090659	coding	NA	NA	NA
CERS4	ENSG00000090661	coding	26	chr19:8210863-8251075	0.4
MCOLN1	ENSG00000090674	coding	30.7	chr19:7527629-7527863	0.5
USP48	ENSG00000090686	coding	6.6	chr1:21729833-21736445	0.1
EFNB1	ENSG00000090776	coding	2.9	chrX:68839757-68839959	0
PDPR	ENSG00000090857	coding	33.3	chr16:70131420-70132150	2.3
AARS	ENSG00000090861	coding	15.4	chr16:70268380-70269617	0
GLG1	ENSG00000090863	coding	10	chr16:74470074-74471172	0.1
KIF4A	ENSG00000090889	coding	9.3	chrX:70333690-70341798	0
TNRC6A	ENSG00000090905	coding	100	chr16:24804852-24805013	0.2
PLEKHG2	ENSG00000090924	coding	48.7	chr19:39420997-39421074	8
DLL3	ENSG00000090932	coding	14.2	chr19:39507915-39508251	0
NAT14	ENSG00000090971	coding	11.1	chr19:55485781-55486407	0.4
PITPNM2	ENSG00000090975	coding	NA	NA	NA
EXOC1	ENSG00000090989	coding	44.8	chr4:55853798-55858313	0.4
RBM27	ENSG00000091009	coding	12.1	chr5:146233744-146237297	0.2
POU4F3	ENSG00000091010	coding	NA	NA	NA
OSBPL8	ENSG00000091039	coding	65.8	chr12:76450989-76459858	0
DTX2	ENSG00000091073	coding	9.4	chr7:76497478-76500440	0.6
NLRC4	ENSG00000091106	coding	NA	NA	NA
PUS7	ENSG00000091127	coding	15.4	chr7:105506057-105506188	0.5
LAMB4	ENSG00000091128	coding	NA	NA	NA
NRCAM	ENSG00000091129	coding	20	chr7:108176607-108177989	0
LAMB1	ENSG00000091136	coding	23.3	chr7:107940359-107951225	0
SLC26A4	ENSG00000091137	coding	NA	NA	NA
SLC26A3	ENSG00000091138	coding	NA	NA	NA
DLD	ENSG00000091140	coding	2.7	chr7:107903548-107904957	0
WDR7	ENSG00000091157	coding	14.3	chr18:56779550-56781532	0
TXNL1	ENSG00000091164	coding	0.8	chr18:56611098-56614423	0
IL5RA	ENSG00000091181	coding	NA	NA	NA
ABCC6	ENSG00000091262	coding	0	chr16:16221832-16223398	0
CMTM6	ENSG00000091317	coding	3.5	chr3:32484098-32487937	2.5
ITGA6	ENSG00000091409	coding	30.4	chr2:172467561-172469124	0.3
RAPGEF4	ENSG00000091428	coding	NA	NA	NA
MAP3K20	ENSG00000091436	coding	25.2	chr2:173232223-173232319	0
SMPX	ENSG00000091482	coding	NA	NA	NA
FH	ENSG00000091483	coding	5.7	chr1:241508786-241511966	0.3
SEL1L3	ENSG00000091490	coding	23.6	chr4:25830157-25832994	0
TF	ENSG00000091513	coding	NA	NA	NA
CDV3	ENSG00000091527	coding	8.3	chr3:133574285-133575038	0.2
MYO15A	ENSG00000091536	coding	NA	NA	NA
ALKBH5	ENSG00000091542	coding	0	chr17:18195036-18206814	0
APOH	ENSG00000091583	coding	NA	NA	NA
NLRP1	ENSG00000091592	coding	NA	NA	NA
PITPNM3	ENSG00000091622	coding	NA	NA	NA
SPAG7	ENSG00000091640	coding	4.5	chr17:4959644-4959759	0.3
ORC6	ENSG00000091651	coding	17.6	chr16:46693183-46695561	0.9
ZFHX4	ENSG00000091656	coding	NA	NA	NA
SLC17A6	ENSG00000091664	coding	NA	NA	NA
CPA1	ENSG00000091704	coding	NA	NA	NA
ZC3HC1	ENSG00000091732	coding	20	chr7:130039548-130040950	0.6
ESR1	ENSG00000091831	coding	NA	NA	NA
RGS17	ENSG00000091844	coding	5.2	chr6:153026544-153043899	0
ANGPT2	ENSG00000091879	coding	NA	NA	NA
TMEM101	ENSG00000091947	coding	2.2	chr17:44012237-44013008	1.9
CD200	ENSG00000091972	coding	11.5	chr3:112347831-112349711	0.2
CCDC80	ENSG00000091986	coding	3	chr3:112610082-112616709	0
CMA1	ENSG00000092009	coding	NA	NA	NA
PSME1	ENSG00000092010	coding	1.7	chr14:24138118-24138195	0
PPP2R3C	ENSG00000092020	coding	6.9	chr14:35107375-35108138	1.7
HAUS4	ENSG00000092036	coding	4.4	chr14:22948014-22950313	1.5
JPH4	ENSG00000092051	coding	19.7	chr14:23571921-23575684	10.2
MYH7	ENSG00000092054	coding	NA	NA	NA
CEBPE	ENSG00000092067	coding	NA	NA	NA
SLC7A8	ENSG00000092068	coding	3.2	chr14:23166541-23182763	0.1
OSGEP	ENSG00000092094	coding	17.4	chr14:20448812-20448963	0
SLC22A17	ENSG00000092096	coding	8.5	chr14:23348307-23348505	0
RNF31	ENSG00000092098	coding	12.1	chr14:24158200-24159863	0
SCFD1	ENSG00000092108	coding	11.3	chr14:30653589-30658082	0.3
G2E3	ENSG00000092140	coding	6.7	chr14:30593640-30597419	0.2
HECTD1	ENSG00000092148	coding	16.1	chr14:31128007-31128611	0
HNRNPC	ENSG00000092199	coding	0.7	chr14:21234230-21269297	0
RPGRIP1	ENSG00000092200	coding	NA	NA	NA
SUPT16H	ENSG00000092201	coding	8	chr14:21357367-21357926	0.1
TOX4	ENSG00000092203	coding	13.4	chr14:21487694-21488589	0.3
GEMIN2	ENSG00000092208	coding	1.8	chr14:39133720-39136439	0
TGM1	ENSG00000092295	coding	10.5	chr14:24249542-24254151	0
TINF2	ENSG00000092330	coding	80.2	chr14:24239932-24240063	3.1
DAZL	ENSG00000092345	coding	1.2	chr3:16597052-16597489	0
TBL1Y	ENSG00000092377	coding	11.8	chrY:6910983-6912087	0
SEMA6A	ENSG00000092421	coding	18.2	chr5:116447812-116467582	0
TRPM7	ENSG00000092439	coding	50	chr15:50619799-50624165	0
TYRO3	ENSG00000092445	coding	49.9	chr15:41561640-41562547	0.4
WDR76	ENSG00000092470	coding	12.7	chr15:43861387-43866127	0
CAPN3	ENSG00000092529	coding	0	chr15:42411001-42411286	0
SNAP23	ENSG00000092531	coding	2	chr15:42515355-42528261	0.7
TBX15	ENSG00000092607	coding	NA	NA	NA
PHGDH	ENSG00000092621	coding	3.4	chr1:119721322-119723375	0.1
COL9A3	ENSG00000092758	coding	15.9	chr20:62830589-62832153	0
EZR	ENSG00000092820	coding	9.1	chr6:158785584-158787107	0.3
MYL6	ENSG00000092841	coding	6.2	chr12:56158712-56159586	0.1
AGO1	ENSG00000092847	coding	14.2	chr1:35902338-35906934	0
TEKT2	ENSG00000092850	coding	13	chr1:36087808-36087972	0
CLSPN	ENSG00000092853	coding	18.1	chr1:35720981-35736913	0.2
RFFL	ENSG00000092871	coding	4	chr17:35014764-35016369	0
UNC13D	ENSG00000092929	coding	13.3	chr17:75831349-75832965	0
MFSD11	ENSG00000092931	coding	14	chr17:76754088-76767385	0
DPYSL2	ENSG00000092964	coding	1.2	chr8:26578294-26581968	0
TGFB2	ENSG00000092969	coding	NA	NA	NA
GPATCH2	ENSG00000092978	coding	24.5	chr1:217610401-217610888	0
NUP50	ENSG00000093000	coding	4.7	chr22:45171684-45175893	0
CDC45	ENSG00000093009	coding	12	chr22:19480020-19480157	0.6
COMT	ENSG00000093010	coding	2.6	chr22:19961290-19962526	0
CECR1	ENSG00000093072	coding	NA	NA	NA
XXbac-B461K10.4	ENSG00000093100	lncRNA	NA	NA	NA
VNN3	ENSG00000093134	coding	NA	NA	NA
ECHDC1	ENSG00000093144	coding	2.9	chr6:127327145-127330808	1.4
LRRFIP2	ENSG00000093167	coding	100	chr3:37121537-37121634	0.1
SEC22C	ENSG00000093183	coding	0.4	chr3:42569074-42581845	0
XYLB	ENSG00000093217	coding	28.2	chr3:38365286-38365607	0
HDAC6	ENSG00000094631	coding	56.7	chrX:48805672-48806367	0
GABRP	ENSG00000094755	coding	NA	NA	NA
KRT31	ENSG00000094796	coding	NA	NA	NA
CDC6	ENSG00000094804	coding	3.8	chr17:40288091-40289407	0.1
UPRT	ENSG00000094841	coding	17.2	chrX:75300966-75303404	0
CDC23	ENSG00000094880	coding	8.1	chr5:138213064-138213151	0.3
AAAS	ENSG00000094914	coding	4.6	chr12:53307930-53308051	0
CBX5	ENSG00000094916	coding	2.2	chr12:54257693-54280007	0
FMO2	ENSG00000094963	coding	NA	NA	NA
SUCO	ENSG00000094975	coding	28.6	chr1:172551627-172553259	0
MSH2	ENSG00000095002	coding	3.2	chr2:47445658-47463030	0
MAP3K1	ENSG00000095015	coding	15.4	chr5:56856751-56859714	0
DHPS	ENSG00000095059	coding	11.4	chr19:12676143-12677107	0.2
HOOK2	ENSG00000095066	coding	83	chr19:12773045-12774668	0.7
NXPE1	ENSG00000095110	coding	NA	NA	NA
ARCN1	ENSG00000095139	coding	1.1	chr11:118597912-118600624	0.1
EPB41L4B	ENSG00000095203	coding	27.3	chr9:109256481-109258176	0
TMEM38B	ENSG00000095209	coding	2.1	chr9:105722622-105748072	0
PSMD5	ENSG00000095261	coding	34.3	chr9:120826908-120829098	2
[truncated: 27,343 more rows]
