# Supplementary material for: Nuclear compartmentalization of TERT mRNA and TUG1 lncRNA is driven by intron retention
Source: Nat Commun. 2021 Jun 3;12:3308. doi: 10.1038/s41467-021-23221-w (PMC8175569; doi:10.1038/s41467-021-23221-w)
Supplement: Supplementary file 7 — Supplementary data 5 [file 41467_2021_23221_MOESM7_ESM.xlsx]

## Sheet: Sheet1
Intron_order	Species	Length (bp)	GC (%)
TERT_intron_3	Human	2090	58
TERT_intron_3	Mouse	1072	51
TERT_intron_7	Human	980	62.3
TERT_intron_7	Mouse	728	48.8
TERT_intron_11	Human	3803	52
TERT_intron_11	Mouse	1743	50.2
TERT_intron_14	Human	781	63.9
TERT_intron_14	Mouse	216	60.2
TUG1_intron_1	Human	1075	38.5
TUG1_intron_1	Mouse	1033	35.2
TUG1_intron_2	Human	1582	38.8
TUG1_intron_2	Mouse	1592	35.1
