# Supplementary material for: Nuclear compartmentalization of TERT mRNA and TUG1 lncRNA is driven by intron retention
Source: Nat Commun. 2021 Jun 3;12:3308. doi: 10.1038/s41467-021-23221-w (PMC8175569; doi:10.1038/s41467-021-23221-w)
Supplement: Supplementary file 8 — Supplementary table 1 [file 41467_2021_23221_MOESM8_ESM.xlsx]

## Sheet: Sheet1
TUG1 primers:
TUG1 exon 2 F:	5’-AGCCTTCAGAGACACACAATAA-3’
TUG1 exon 2 R:	5’-TCCAAAGAAGATGCTATGAGGAG-3’
TUG1 intron 1 F:	5’-AAGGCATTGGAAGAGGAAGAG -3’
TUG1 intron 1 R:	5’-CTGGCTTAGGCAAAGACAAATG-3’
TUG1 intron 2 F:	5’-GGTATTGGGAACCTCAGGAAAT-3’
TUG1 intron 2 R:	5’-GGCCCAGGAATATCAGTAAGTC-3’
TUG1 intron spanning primers:
TUG1 exon 1 F (for splicing):	5’-CCAGCACTGTTACTGGGAATTA-3’
TUG1 exon 2 R (for splicing):	5’-GGTCTGTAGGCTGATGGAATAG-3’
TUG1 exon 2 F (for splicing):	5’-CCCTTACCTAACAGCATCTCAC-3’
TUG1 exon 3 R (for splicing):	5’-TCACTCAAAGGGCTTCATGG-3’
TERT primers:
TERT exon 10 F:	5’-CTCCTGCGTTTGGTGGATGA-3’
TERT exon 11 R:	5’-AAGTTCACCACGCAGCCATA-3’
TERT exon 11 F:	5’-GTCCGAGGTGTCCCTGAGTAT-3’
TERT exon 12 R:	5’-TGTGACACTTCAGCCGCAA-3’
TERT intron 11 F:	5’-GCCAATCCCAAAGGGTCAGA-3’
TERT intron 11 R:	5’-TCGGGTTCAGAGGGACTCAT-3’
TERT intron 14 F:	5’-GAGCAGAGCACCTGATGGAA-3’
TERT intron 14 R:	5’-GGCTCTGTCGTGGTGATACG-3’
GAPDH primers:
GAPDH F:	5’-GGAGCGAGATCCCTCCAAAAT-3’
GAPDH R:	5’-GGCTGTTGTCATACTTCTCATGG-3’
GAPDH intron F:	5’-AGGTCCTCTTGTGTCCCCTC-3’
GAPDH intron R:	5’-TTCCAACTACCCATGACTCAGC-3’
45s rRNA:
45S rRNA F:	5’-TGTCAGGCGTTCTCGTCTC-3’
45S rRNA R:	5’-AGCACGACGTCACCACATC-3’
TMO sequences:
TUG1 TMO1:	5’-TTGGAAAATGGCAAGTACCA-3’
TUG1 TMO2:	5’-TTACCATAGAGGTTCTACCT-3’
TERT TMO:	5’-CCGGCCAGGTGCGCTCACCT -3’
Control TMO:	5’-ACACGGATATCGGTAAGAAT-3’
