# Supplementary material for: Nuclear compartmentalization of TERT mRNA and TUG1 lncRNA is driven by intron retention
Source: Nat Commun. 2021 Jun 3;12:3308. doi: 10.1038/s41467-021-23221-w (PMC8175569; doi:10.1038/s41467-021-23221-w)
Supplement: Supplementary file 11 — source data [file 41467_2021_23221_MOESM11_ESM.xlsx]

## Sheet: Fig. 1c
GENE	EVENT	COORD	Intron	LENGTH	iPS.A	iPS.B	iPS.C
TERT	HsaINT0165802	chr5:1294667-1294770	i1	104	NA	NA	NA
TERT	HsaINT0165808	chr5:1282625-1293312	i2	10688	NA	NA	5.71
TERT	HsaINT0165809	chr5:1280339-1282428	i3	2090	NA	NA	1.49
TERT	HsaINT0165810	chr5:1279471-1280157	i4	687	NA	NA	4.55
TERT	HsaINT0165811	chr5:1278797-1279290	i5	494	NA	0	0
TERT	HsaINT0165812	chr5:1272281-1278640	i6	6360	NA	6.67	0
TERT	HsaINT0165813	chr5:1271205-1272184	i7	980	NA	NA	0.75
TERT	HsaINT0165814	chr5:1268634-1271118	i8	2485	NA	NA	1.05
TERT	HsaINT0165815	chr5:1266536-1268519	i9	1984	NA	NA	NA
TERT	HsaINT1044025	chr5:1264593-1266463	i10	1871	NA	0	0.93
TERT	HsaINT1044026	chr5:1260601-1264403	i11	3803	NA	27.27	33.18
TERT	HsaINT0165804	chr5:1258660-1260473	i12	1814	NA	1.23	0.57
TERT	HsaINT0165805	chr5:1255412-1258597	i13	3186	NA	2.33	1.75
TERT	HsaINT0165806	chr5:1254506-1255286	i14	781	NA	31.37	NA
TERT	HsaINT0165807	chr5:1253832-1254367	i15	536	NA	6.43	4.19
TUG1	HsaINT0175507	chr22:30971780-30972923	i1	1144	57.28	NA	34.78

## Sheet: Fig. 1e
Exon_nuclear	Exon_cyto	Intron1_nuclear	Intron1_cyto	Nuclear_PIR	Exon_nuclear	Exon_cyto	Intron2_nuclear	Intron2_cyto	Nuclear_PIR
17	19	11	0	64.7059	17	27	14	1	82.3529
17	26	8	5	47.0588	17	27	15	2	88.2353
17	32	13	2	76.4706	17	29	11	1	64.7059
18	35	13	4	72.2222	20	42	11	5	55
19	34	11	5	57.8947	20	32	14	3	70
20	17	14	1	70	21	32	11	0	52.381
20	44	15	3	75	23	26	14	1	60.8696
23	24	15	1	65.2174	23	35	13	4	56.5217
23	29	13	1	56.5217	24	34	15	2	62.5
24	21	16	1	66.6667	24	34	21	3	87.5
25	22	20	2	80	25	32	18	1	72
26	30	22	4	84.6154	25	33	15	3	60
27	17	19	0	70.3704	26	39	14	3	53.8462
27	32	16	3	59.2593	26	38	16	3	61.5385
28	31	12	2	42.8571	26	32	12	2	46.1538
28	27	19	1	67.8571	27	25	18	0	66.6667
28	23	17	2	60.7143	27	24	18	0	66.6667
29	33	18	2	62.069	27	44	16	3	59.2593
29	39	29	1	100	27	21	12	1	44.4444
29	44	16	4	55.1724	28	39	11	6	39.2857
30	19	14	3	46.6667	28	29	12	2	42.8571
30	53	16	0	53.3333	29	25	16	2	55.1724
31	39	21	1	67.7419	29	30	15	6	51.7241
31	46	19	3	61.2903	29	40	19	3	65.5172
31	24	15	0	48.3871	30	32	10	2	33.3333
31	47	14	3	45.1613	30	26	13	3	43.3333
32	51	25	1	78.125	30	46	12	3	40
32	17	18	2	56.25	30	47	15	1	50
33	55	21	1	63.6364	31	31	12	3	38.7097
33	29	21	1	63.6364	31	49	15	1	48.3871
33	69	21	1	63.6364	31	41	16	1	51.6129
33	55	26	2	78.7879	31	14	16	1	51.6129
34	24	21	2	61.7647	32	50	14	2	43.75
34	24	17	1	50	32	36	21	2	65.625
34	30	28	3	82.3529	33	20	14	1	42.4242
34	23	23	3	67.6471	33	44	18	4	54.5455
35	33	23	2	65.7143	33	41	20	2	60.6061
35	19	19	1	54.2857	34	42	17	1	50
36	56	20	0	55.5556	35	37	25	4	71.4286
37	38	20	2	54.0541	35	42	18	2	51.4286
38	58	22	4	57.8947	36	46	19	4	52.7778
39	33	18	3	46.1538	36	44	18	4	50
40	22	25	0	62.5	37	37	19	1	51.3514
41	59	20	0	48.7805	39	39	22	1	56.4103
41	53	20	1	48.7805	40	24	20	2	50
42	46	21	5	50	40	47	19	0	47.5
43	53	26	10	60.4651	43	10	20	1	46.5116
50	57	32	0	64	43	58	22	2	51.1628
52	32	31	0	59.6154	44	53	24	2	54.5455
55	44	33	0	60	46	37	26	1	56.5217

## Sheet: Fig. 1f
Exo670_nuclear	Exo670_cyto	I_11570_nuclear	I_11570_cyto	Nuclear_PIR	Exo670_nuclear	Exo670_cyto	I14570_nuclear	I14570_cyto	Nuclear_PIR	Exo670 nuclear	Exo670 cyto	I2570 nuclear	I2570 cyto	Nuclear_PIR
4	1	4	0	100	7	3	3	0	42.8571	2	8	0	0	0
5	0	5	0	100	7	4	6	0	85.7143	3	7	1	0	33.3333
7	0	7	0	100	8	3	5	0	62.5	5	0	2	0	40
7	1	7	0	100	8	0	7	0	87.5	6	1	2	0	33.3333
7	2	6	0	85.7143	9	3	4	0	44.4444	6	2	2	0	33.3333
8	1	7	0	87.5	9	2	5	0	55.5556	6	0	2	0	33.3333
8	2	8	0	100	9	3	7	0	77.7778	6	0	2	0	33.3333
8	0	6	0	75	9	3	8	0	88.8889	7	1	2	0	28.5714
8	1	8	0	100	9	2	6	0	66.6667	7	1	2	0	28.5714
8	1	8	0	100	10	1	8	0	80	7	1	2	0	28.5714
8	1	6	0	75	10	2	8	0	80	7	5	1	0	14.2857
9	3	8	0	88.8889	10	3	4	0	40	8	1	2	0	25
9	1	8	0	88.8889	10	4	5	0	50	8	1	3	0	37.5
9	2	8	0	88.8889	10	0	7	0	70	8	4	3	0	37.5
10	4	10	0	100	11	3	5	0	45.4545	8	8	2	0	25
10	2	7	0	70	11	0	11	0	100	8	4	1	0	12.5
10	1	7	0	70	11	2	10	0	90.9091	8	1	1	0	12.5
10	2	8	0	80	11	2	10	0	90.9091	8	3	2	0	25
11	3	10	0	90.9091	11	2	6	0	54.5455	9	1	2	0	22.2222
11	3	10	0	90.9091	11	0	8	0	72.7273	9	3	1	0	11.1111
11	1	11	0	100	12	1	9	0	75	9	2	2	0	22.2222
11	3	11	0	100	12	5	6	0	50	9	6	1	0	11.1111
11	3	10	0	90.9091	12	1	11	0	91.6667	9	4	1	0	11.1111
11	1	10	0	90.9091	13	2	10	0	76.9231	9	2	1	0	11.1111
11	2	10	0	90.9091	13	3	12	0	92.3077	10	0	2	0	20
12	0	9	0	75	13	5	11	0	84.6154	10	5	0	0	0
12	0	12	0	100	14	4	7	0	50	10	1	2	0	20
12	0	11	0	91.6667	14	2	12	0	85.7143	10	3	1	0	10
12	4	8	0	66.6667	14	2	6	0	42.8571	10	3	2	0	20
12	3	11	0	91.6667	14	1	6	0	42.8571	10	1	3	0	30
12	4	8	0	66.6667	14	1	7	0	50	10	3	2	0	20
13	5	9	0	69.2308	15	2	10	0	66.6667	10	2	2	0	20
13	2	12	0	92.3077	15	3	12	0	80	11	1	0	0	0
13	2	13	0	100	15	3	14	0	93.3333	11	4	1	0	9.09091
13	1	12	0	92.3077	15	1	12	0	80	11	3	2	0	18.1818
13	1	11	0	84.6154	16	1	8	0	50	11	5	2	0	18.1818
14	1	13	0	92.8571	16	3	10	0	62.5	11	2	2	0	18.1818
14	3	12	0	85.7143	16	2	7	0	43.75	11	3	2	0	18.1818
14	2	14	0	100	16	1	8	0	50	13	3	2	0	15.3846
14	3	14	0	100	16	2	14	0	87.5	14	2	1	0	7.14286
15	2	14	0	93.3333	17	3	9	0	52.9412	14	0	3	0	21.4286
15	4	13	0	86.6667	17	0	12	0	70.5882	14	2	2	0	14.2857
15	3	14	0	93.3333	18	3	14	0	77.7778	14	4	1	0	7.14286
15	3	13	0	86.6667	20	3	9	0	45	15	1	2	0	13.3333
16	3	16	0	100	21	2	13	0	61.9048	15	3	1	0	6.66667
16	2	13	0	81.25	21	2	11	0	52.381	15	5	3	0	20
16	4	15	0	93.75	22	1	17	0	77.2727	16	4	1	0	6.25
17	6	15	0	88.2353	25	9	12	0	48	16	1	2	0	12.5
19	5	17	0	89.4737	26	0	22	0	84.6154	18	3	1	0	5.55556
25	1	22	0	88	31	4	21	0	67.7419	25	2	2	0	8
26	3	23	0	88.4615						25	1	2	0	8

## Sheet: Fig. 2b
HeLa	Exon_cyto	Exon_nuc	Intron1_cyto	Intron1_nuc		Exon_cyto	Exon_nuc	I2_cyto	I2_nuc		HEK293T	Exon_nuc	Exon_Cyto	I1_nucl	I1_cyto		Exon_nuc	Exon_cyto	I2_nucl	I2_cyto		HCT116	exon_nuc	exon_cyto	i1_nuc	I1_cyto		exon_nuc	exon_cyto	I2_nuc	I2_cyto		U-2 OS	exon_nuc	exon_cyto	I1_nuc	I1_cyto		Exon_Nuc	Exon_Cyto	I2_Nuc	I2_Cyto		LN-18	exon_nuc	exon_cyto	I1_nuc	I1_cyto
	24	39	1	25		34	31	1	13			39	30	30	3		41	43	27	3			20	6	16	0		9	9	5	0			23	39	21	3		20	9	12	0			12	21	11	0
	25	32	3	20		23	42	1	27			54	49	42	9		36	15	25	1			11	3	11	0		15	4	9	1			20	39	10	3		28	31	10	5			9	16	6	0
	20	25	2	18		22	36	1	21			47	42	28	8		26	24	20	3			12	7	7	2		18	4	14	0			20	24	16	4		17	37	9	2			10	10	7	0
	16	24	0	13		31	20	4	17			44	69	30	6		21	19	15	2			28	7	18	0		20	7	17	0			24	33	23	4		40	67	16	5			13	10	10	2
	14	39	0	26		24	17	1	8			24	44	17	1		26	34	15	3			13	7	11	2		8	8	5	1			33	35	17	4		25	28	14	5			24	18	15	2
	16	33	0	26		20	28	2	14			26	32	13	5		27	22	19	3			19	6	11	0		16	10	7	1			20	39	7	3		30	32	14	3			19	16	15	1
	20	30	1	28		28	28	0	11			37	68	27	4		33	28	21	2			21	5	17	0		24	5	13	0			9	25	8	1		26	25	13	4			11	10	5	0
	20	24	0	22		19	30	0	13			30	39	23	0		15	26	8	2			16	7	9	0		14	1	8	0			24	26	14	3		18	27	7	2			28	10	20	0
	18	26	1	13		9	22	0	11			31	28	26	1		50	32	30	1			16	5	13	0		15	2	13	0			23	24	11	5		19	24	13	3			17	21	11	2
	30	25	4	17		12	17	2	13			34	17	25	2		28	43	27	4			17	5	12	0		16	7	10	0			20	20	11	1		7	18	3	5			16	14	13	0
	15	22	0	17		15	37	0	16			33	27	29	6		17	21	10	2			17	5	11	2		20	4	9	0			15	32	7	5		18	24	11	3			16	14	13	2
	14	26	0	20		21	24	3	13			41	12	29	3		38	37	25	2			18	2	12	0		12	1	8	0			15	30	12	4		15	20	11	4			10	16	7	0
	20	34	2	21		23	41	3	19			52	52	29	2		18	20	12	2			29	5	21	0		12	4	6	0			37	29	19	4		21	24	11	5			23	12	18	3
	26	31	3	18		17	19	4	13			30	21	18	1		27	26	14	0			25	9	18	2		26	8	13	1			26	32	14	4		15	28	12	6			16	17	13	4
	16	25	1	11		11	21	2	13			39	33	25	4		23	24	13	2			20	8	12	1		14	6	11	1			15	19	10	1		19	32	12	3			10	11	5	0
	24	39	1	24		26	27	3	14			39	18	31	4		33	29	17	2			17	5	10	2		20	10	15	0			27	33	14	4		18	27	7	4			16	9	9	0
	18	33	0	16		40	26	2	12			56	74	45	8		28	23	23	1			18	8	15	0		23	7	13	0			18	23	12	5		31	20	17	3			24	18	15	0
	20	34	2	22		20	29	0	15			29	12	26	1		49	32	28	1			20	1	9	0		11	7	6	2			20	37	8	2		14	45	7	3			15	15	13	0
	14	23	1	18		12	21	0	11			24	33	22	0		38	39	25	3			9	10	8	2		9	7	5	3			37	25	18	5		27	17	19	3			12	28	10	4
	15	30	0	16		13	25	0	11			42	48	37	1		26	22	18	5			13	13	8	1		20	16	9	7			25	25	17	5		24	21	15	5			16	11	8	0
	15	16	1	9		11	26	0	16			20	31	17	1		23	28	21	6			17	23	13	3		11	1	8	0			8	26	6	2		21	19	11	1			15	15	7	1
	24	14	3	12		15	16	1	10			18	19	16	5		31	27	25	5			16	8	8	0		9	5	9	2			27	19	10	0		22	14	14	4			7	11	5	0
	19	28	3	18		8	20	0	16			33	52	20	6		26	67	22	4			22	6	16	0		14	5	14	0			34	51	18	4		19	24	10	3			9	10	7	0
	12	27	3	23		23	22	2	10			32	21	28	3		43	52	26	4			12	5	8	0		17	11	11	0			11	31	7	3		18	31	9	5			15	13	10	0
	24	25	3	25		20	26	1	14			38	41	33	2		27	39	19	0			12	8	9	1		18	5	8	1			36	37	15	2		14	28	8	4			22	22	14	3
	12	21	0	6		12	35	1	18			46	30	31	6		24	24	15	4			9	7	9	2		23	8	11	1			27	24	10	5		16	19	7	2			11	13	6	0
	15	31	0	19		7	24	0	19			38	20	28	0		20	23	13	4			12	7	7	4		16	10	11	0			33	31	16	2		34	45	14	4			11	15	5	1
	23	48	1	25		8	28	0	23			36	26	29	0		25	19	18	1			15	5	10	4		21	5	14	1			32	31	13	3		28	36	12	3			21	15	14	1
	15	27	0	15		18	23	4	16			39	61	18	2		25	19	15	1			17	3	11	1		13	9	5	0			11	17	5	1		23	44	12	2			10	16	7	1
	13	22	0	17		15	20	0	15			30	37	22	0		31	44	27	5			11	4	9	2		11	7	6	1			15	23	8	3		11	16	6	2			17	11	13	1
	17	36	0	22		13	24	0	17			31	25	23	2		23	23	11	5			11	4	6	0		18	9	9	0			21	34	9	3		30	39	18	2			13	8	7	0
	19	29	1	18		22	19	8	13			28	22	19	1		36	36	24	4			17	10	14	0		17	11	10	3			24	16	12	2		28	24	11	1			11	12	8	1
	18	18	0	14		13	24	0	17			22	37	14	2		33	24	20	3			15	18	9	0		15	9	10	1			27	37	8	3		13	26	7	3			7	11	4	0
	11	17	0	15		30	34	1	19			29	25	14	1		23	34	14	2			18	8	17	4		24	7	17	0			16	37	7	0		29	24	12	0			21	18	12	2
	20	22	0	14		15	43	1	26			23	42	12	0		20	18	12	3			21	6	14	1		16	14	8	0			22	18	10	1		19	36	8	5			19	35	12	2
	14	20	6	15		39	36	0	17			43	56	24	4		20	17	15	0			17	8	17	3		23	10	14	0			19	26	11	1		21	35	5	4			19	24	9	1
	12	14	0	12		18	21	3	13			30	21	18	1		28	28	18	1			17	15	14	3		14	11	9	1			29	41	12	4		32	35	19	0			20	28	12	2
	19	26	1	21		19	21	1	13			39	33	25	4		28	28	18	0			24	14	17	1		19	9	15	1			18	26	6	3		35	35	17	3			18	20	15	0
	14	18	0	8		20	25	0	14			39	18	31	4		23	39	18	4			9	11	8	3		22	10	15	1			27	21	13	1		22	29	11	5			17	20	12	0
	16	28	0	17		14	29	1	20			56	74	45	8		20	27	18	4			14	4	13	1		24	6	18	2			10	14	4	1		21	26	7	1			20	24	9	1
	14	20	1	13		32	31	4	18			29	12	26	1		20	26	11	2			24	5	9	0		36	6	24	0			30	24	12	0		12	23	8	1			14	21	6	0
	26	31	3	18		17	23	6	14			24	33	22	0		31	20	22	4			14	4	13	0		19	6	11	2			22	15	8	1		11	40	3	3			13	12	9	1
	16	34	2	22		32	19	7	12			42	48	37	1		24	29	10	3			11	2	10	1		16	7	13	0			23	28	10	0		36	26	20	4			13	10	9	0
	18	28	1	21		13	30	2	20			20	31	17	1		22	37	18	4			7	6	6	0		9	4	9	0			13	28	7	3		18	29	10	0			19	20	10	0
	17	20	1	11		20	24	3	14			18	19	16	5		28	32	18	4			12	6	10	1		11	7	7	1			22	45	9	5		23	29	13	2			23	19	12	0
	13	19	0	15		9	32	0	21			32	21	28	3		35	15	21	2			9	7	6	4		11	10	7	3			14	30	7	2		11	31	4	2			9	16	5	1
	18	18	1	10		21	53	0	33			38	41	33	2		18	26	10	2			8	4	7	1		11	8	8	0			24	20	12	5		16	27	6	3			31	40	22	4
	15	22	1	16		25	20	1	16			46	30	31	6		24	37	19	4			11	2	10	1		17	15	9	3			34	43	12	4		31	28	19	2			14	17	9	0
	12	24	0	13		12	28	0	16			40	28	35	6		48	18	26	4			10	5	7	1		13	8	8	1			16	41	9	3		12	15	9	1			12	15	10	1
	10	11	0	7		11	38	0	19			27	18	22	1		28	28	18	0			10	13	10	5		14	5	10	0			30	44	12	0		26	33	12	0			12	13	9	3
[truncated: 4 more columns]

## Sheet: Fig. 2c
Nuclear PIRs	U2OS_PIR_I1	U2OS_PIR_I2	iPS_PIR_I1	iPS_PIR_I2	HeLa_PIR_I1	HeLa_PIR_I2	BJ_PIR_I1	BJ_PIR_I2	LN_PIR_I1	LN_PIR_I2	HCT_PIR_I1	HCT_PIR_I2	HEK_PIR_I1	HEK_PIR_I2		Cell line	total PIR I1	total PIR I2	nuclear TUG1 enrichment
	91.3	60	64.71	82.35	64.1	41.94	55	60	91.67	70	80	55.56	76.92	65.85		BJ	23.8177	22.2914	35.9567
	50	35.71	47.06	88.24	62.5	64.29	53.33	84.62	66.67	60	100	60	77.78	69.44		U2-OS	22.058	22.6637	43.2428
	80	52.94	76.47	64.71	72	58.33	90.91	50	70	81.25	58.33	77.78	59.57	76.92		iPS	29.56	25.4796	47.7618
	95.83	40	72.22	55	54.17	85	61.11	61.54	76.92	80	64.29	85	68.18	71.43		LN-18	32.2113	35.9582	55.9975
	51.52	56	57.89	70	66.67	47.06	72.73	45	62.5	38.1	84.62	62.5	70.83	57.69		HeLa	39.4661	35.5857	59.4368
	35	46.67	70	52.38	78.79	50	38.46	68.18	78.95	61.54	57.89	43.75	50	70.37		HEK	35.5857	32.8859	51.7506
	88.89	50	75	60.87	93.33	39.29	100	42.86	45.45	81.82	80.95	54.17	72.97	63.64		HCT116	51.132	44.9484	69.397
	58.33	38.89	65.22	56.52	91.67	43.33	88.89	80	71.43	53.33	56.25	57.14	76.67	53.33
	47.83	68.42	56.52	62.5	50	50	72.73	61.54	64.71	60	81.25	86.67	83.87	60
	55	42.86	66.67	87.5	68	76.47	47.37	75	81.25	81.82	70.59	62.5	73.53	96.43
	46.67	61.11	80	72	77.27	43.24	60	60	81.25	75	64.71	45	87.88	58.82
	80	73.33	84.62	60	76.92	54.17	60	63.64	70	69.23	66.67	66.67	70.73	65.79
	51.35	52.38	70.37	53.85	61.76	46.34	52.94	55.56	78.26	34.62	72.41	50	55.77	66.67
	53.85	80	59.26	61.54	58.06	68.42	55.56	75	81.25	42.86	72	50	60	51.85
	66.67	63.16	42.86	46.15	44	61.9	50	83.33	50	63.16	60	78.57	64.1	56.52
	51.85	38.89	67.86	66.67	61.54	51.85	64.71	66.67	56.25	63.64	58.82	75	79.49	51.52
	66.67	54.84	60.71	66.67	48.48	46.15	70.59	88.24	62.5	75	83.33	56.52	80.36	82.14
	40	50	62.07	59.26	64.71	51.72	73.91	55.56	86.67	90	45	54.55	89.66	57.14
	48.65	70.37	100	44.44	78.26	52.38	56.25	65.22	83.33	54.55	88.89	55.56	91.67	65.79
	68	62.5	55.17	39.29	53.33	44	55.56	42.86	50	77.14	61.54	45	88.1	69.23
	75	52.38	46.67	42.86	56.25	61.54	73.33	47.83	46.67	81.82	76.47	72.73	85	91.3
	37.04	63.64	53.33	55.17	85.71	62.5	66.67	45.45	71.43	53.85	50	100	88.89	80.65
	52.94	52.63	67.74	51.72	64.29	80	71.43	75	77.78	57.89	72.73	100	60.61	84.62
	63.64	50	61.29	65.52	85.19	45.45	64	90	66.67	57.14	66.67	64.71	87.5	60.47
	41.67	57.14	48.39	33.33	100	53.92	70	72.73	63.64	52.63	75	44.44	86.84	70.37
	37.04	43.75	45.16	43.33	28.57	51.43	44.44	46.15	54.55	63.16	100	47.83	67.39	62.5
	48.48	41.18	78.13	40	61.29	79.17	60	53.85	45.45	43.75	58.33	68.75	73.68	65
	40.63	42.86	56.25	50	52.08	82.14	57.14	44.44	66.67	82.35	66.67	66.67	80.56	72
	45.45	52.17	63.64	38.71	55.56	69.57	57.89	40	70	76.47	64.71	38.46	46.15	60
	53.33	54.55	63.64	48.39	77.27	75	66.67	55.56	76.47	68.18	81.82	54.55	73.33	87.1
	42.86	60	63.64	51.61	61.11	70.83	100	84.21	53.85	54.55	54.55	50	74.19	47.83
	50	39.29	78.79	51.61	62.07	68.42	88.89	61.54	72.73	78.57	82.35	58.82	67.86	66.67
	29.63	53.85	61.76	43.75	77.78	70.83	70	86.36	57.14	66.67	60	66.67	63.64	60.61
	43.75	41.38	50	65.63	88.24	55.88	62.5	50	57.14	72.73	94.44	70.83	48.28	60.87
	45.45	42.11	82.35	42.42	63.64	60.47	60	53.85	63.16	63.64	66.67	50	52.17	60
	57.89	23.81	67.65	54.55	75	47.22	60	100	47.37	81.82	100	60.87	55.81	75
	41.38	59.38	65.71	60.61	85.71	61.9	85.71	61.11	60	75	82.35	64.29	60	64.29
	33.33	48.57	54.29	50	80.77	61.9	70	60	83.33	71.43	70.83	78.95	64.1	64.29
	48.15	50	55.56	71.43	44.44	56	81.82	82.35	70.59	34.62	88.89	68.18	79.49	78.26
	40	33.33	54.05	51.43	60.71	68.97	78.57	87.5	45	42.86	92.86	75	80.36	90
	40	66.67	57.89	52.78	65	58.06	61.11	28.57	42.86	63.16	37.5	66.67	89.66	55
	36.36	27.27	46.15	50	58.06	60.87	45.45	75	69.23	66.67	92.86	57.89	91.67	70.97
	43.48	55.56	62.5	51.35	64.71	63.16	100	54.84	69.23	75	90.91	81.25	88.1	41.67
	53.85	55.56	48.78	56.41	75	66.67	93.33	62.5	52.63	90	85.71	100	85	81.82
	40.91	56.52	48.78	50	55	58.33	71.43	57.14	52.17	54.55	83.33	63.64	88.89	64.29
	50	36.36	50	47.5	78.95	65.63	36.36	53.85	55.56	66.67	66.67	63.64	87.5	60
	50	37.5	60.47	46.51	55.56	62.26	75.86	42.11	70.97	58.33	87.5	72.73	86.84	55.56
	35.29	61.29	64	51.16	72.73	80	60	53.33	64.29	62.5	90.91	52.94	67.39	79.17
	56.25	75	59.62	54.55	54.17	57.14	60	41.67	83.33	57.14	70	61.54	87.5	54.17
	40	46.15	60	56.52	63.64	50	70	75	75		100	71.43	81.48	64.29

## Sheet: Fig. 3b
HEK293T	Exo_nuclear	Exo_cyto	I2_nuclear	I2_cyto	Exo_nuclear	Exo_cyto	I11_nuclear	I11_cyto	TERT_Exo_Nuclear	TERT_Exo_cyto	TERT_I14_nuclear	TERT_I14_cyto		LN-18	TERT_Exo_nuclear	TERT_exo_cyto	TERT_I2_nuclear	TERT_I2_cyto	Exo_nuclear	Exo_Cyto	I11_nuclear	I11_cyto	TERT_Exo_nuclear	TERT_Exo_cyto	TERT_I14_nuclear	TERT_I14 cyto	HCT116	Exo_nuclear	Exo_cyto	I2_nucler	I2_cyto	Exo_nuclear	Exo_cyto	I11_nuclear	I11_cyto	Exo_nuclear	Exo_cyto	I14_nuclear	I14_cyto
	10	0	1	0	13	1	13	0	30	1	20	0			8	4	2	0	11	2	10	0	9	0	9	0		10	0	10	2	14	0	9	0	11	0	4	0
	6	0	1	0	6	1	6	0	23	5	15	0			11	0	4	0	4	0	3	0	11	2	6	0		0	1	0	0	13	2	7	0	13	0	2	0
	4	1	2	0	3	1	3	0	19	1	11	0			8	2	4	0	4	1	4	0	8	0	4	0		15	1	12	1	7	0	6	0	29	0	12	0
	2	4	2	0	6	0	6	0	9	1	6	0			7	1	2	0	13	0	13	0	10	0	5	0		8	0	7	0	6	1	4	0	13	2	6	0
	11	1	4	0	10	0	10	0	13	2	7	0			7	1	2	0	9	1	9	0	6	0	3	0		8	1	4	0	14	0	11	0	12	0	3	0
	9	0	4	0	6	0	6	0	12	1	7	0			7	0	2	0	11	3	11	0	8	0	4	0		10	0	8	0	7	0	3	0	12	1	1	0
	6	0	2	0	14	4	10	0	16	1	10	0			7	1	3	0	8	1	8	0	12	0	4	0		5	0	3	0	4	0	4	0	9	0	2	0
	22	2	6	0	5	0	5	0	8	1	6	0			9	0	3	0	3	1	3	0	6	0	4	0		0	0	0	0	0	0	0	0	10	0	5	0
	20	3	4	0	17	0	14	0	7	1	6	0			8	2	5	0	6	0	6	0	10	4	2	0		0	0	0	0	0	0	0	0	11	0	2	0
	10	0	2	0	26	4	23	0	6	1	3	0			5	1	1	0	10	1	9	0	8	2	4	0		11	0	10	0	38	0	26	0	7	1	1	0
	12	0	0	0	9	1	6	0	9	0	5	0			5	0	1	0	7	0	7	0	10	0	3	0		30	7	29	0	16	0	13	0	12	1	4	0
	17	2	1	0	6	1	6	0	6	1	5	0			4	4	3	0	8	1	5	0	7	1	6	0		39	3	36	0	9	1	6	0	5	0	5	0
	6	0	1	0	17	0	17	0	6	1	6	0			6	7	1	0	6	2	6	0	8	3	2	0		22	1	19	0	5	0	4	0	4	0	2	0
	4	0	1	0	9	0	9	0	14	1	11	0			5	4	3	0	9	0	7	0	4	2	1	0		11	0	7	0	17	1	13	0	4	0	3	0
	17	0	3	0	17	1	16	0	7	0	2	0			10	1	4	0	9	2	9	0	6	1	3	0		9	0	8	0	9	0	3	0	5	0	3	0
	14	2	2	0	5	1	5	0	16	1	11	0			7	1	3	0	16	3	16	0	8	2	4	0		4	1	4	0	7	0	5	0	14	1	3	0
	12	1	3	0	7	1	4	0	11	2	7	0			5	1	3	0	12	0	12	0	5	4	2	0		9	0	5	0	8	0	7	0	20	0	8	0
	28	0	3	0	8	3	7	0	15	1	6	0			19	1	5	0	4	3	3	0	9	2	6	0		7	2	6	0	3	1	3	0	8	0	3	0
	11	1	3	0	8	1	6	0	12	0	4	0			11	2	1	0	7	1	6	0	10	3	3	0		13	0	12	0	14	1	11	0	14	0	3	0
	4	1	1	0	10	0	9	0	14	1	8	0			13	4	2	0	12	1	10	0	6	1	1	0		16	1	11	0	1	0	1	0	12	0	5	0
	4	3	1	0	4	1	4	0	13	1	4	0			11	4	5	0	26	2	22	0	6	0	4	0		7	2	6	1	0	0	0	0	21	0	15	0
	7	0	1	0	18	2	18	0	13	1	4	0			13	3	2	0	8	1	7	0	7	3	5	0		12	0	10	0	15	1	8	0	11	0	3	0
	3	2	0	0	9	1	7	0	23	0	16	0			9	4	4	0	7	0	5	0	5	3	5	0		9	0	8	0	11	0	10	0	14	0	2	0
	6	0	3	0	21	4	18	0	9	2	8	0			8	2	3	0	10	1	7	0	7	1	3	0		7	0	5	0	9	1	9	0	10	1	3	0
	4	2	0	0	6	1	4	0	13	1	6	0			11	2	2	0	8	2	8	0	4	2	2	0		5	1	3	0	8	1	8	0	6	1	3	0
	22	0	5	0	18	1	17	0	6	2	6	0			11	4	2	0	7	2	7	0	14	3	4	0		5	0	3	0	12	1	10	0	2	0	2	0
	11	1	4	0	30	2	24	0	5	1	4	0			8	3	4	0	6	1	6	0	6	1	4	0		7	0	5	0	8	1	7	0	6	0	2	0
	18	3	6	0	5	1	5	0	10	2	3	0			8	4	4	0	6	2	6	0	12	4	4	0		7	1	5	1	24	0	18	0	18	1	3	0
	6	0	1	0	7	1	7	0	12	3	7	0			8	2	3	0	6	1	6	0	7	0	3	0		3	0	3	0	18	1	10	0	12	0	4	0
	14	0	6	0	14	0	13	0	7	1	7	0			19	1	2	0	8	1	7	0	7	0	5	0		0	0	0	0	9	0	9	0	13	0	3	0
	7	0	1	0	12	1	10	1	8	1	6	0			20	0	5	0	3	0	2	0	8	1	3	0		20	0	16	0	5	0	5	0	17	1	6	0
	10	1	3	0	7	1	7	0	20	1	9	0			12	3	3	0	8	0	7	0	6	1	5	0		11	0	7	0	10	2	6	0	7	0	4	0
	7	3	1	0	11	1	10	0	12	1	9	0			11	3	3	0	5	1	4	0	8	1	2	0		15	1	12	0	11	0	10	0	18	1	7	0
	9	3	1	0	16	2	15	0	17	2	7	0			8	0	1	0	7	1	5	0	7	1	2	0		10	0	9	0	9	0	4	0	10	0	3	0
	9	1	3	0	12	0	11	0	20	0	11	0			8	1	1	0	5	1	5	0	19	1	11	0		18	0	15	0	13	1	8	0	6	1	1	0
	6	1	1	0	6	0	6	0	8	1	5	0			6	0	3	0	10	0	9	0	9	2	4	0		19	0	14	0	12	0	5	0	2	0	1	0
	10	1	5	0	14	1	11	0	11	1	3	0			9	4	3	0	7	1	6	0	5	4	4	0		24	0	19	0	9	2	3	0	8	1	3	0
	6	1	1	0	22	1	21	0	13	2	5	0			9	4	3	0	5	2	5	0	14	3	4	0		17	1	10	0	10	2	6	0	10	1	4	0
	8	0	3	0	8	1	8	0	10	0	5	0			9	2	4	0	10	1	7	0	8	1	4	0		9	0	8	0	18	0	15	0	6	0	3	0
	6	0	1	0	7	0	7	0	11	1	6	0			9	2	4	0	13	2	12	0	16	3	10	0		5	0	5	0	14	0	11	0	9	1	5	0
	5	0	3	0	11	2	9	0	7	0	6	0			11	3	4	0	12	3	10	0	10	5	3	0		4	2	4	0	5	0	5	0	9	0	4	0
	10	1	2	0	5	1	5	0	11	1	6	0			14	1	1	0	7	3	7	0	13	5	6	0		7	1	7	0	3	0	3	0	6	0	3	0
	15	0	5	0	14	1	14	1	7	1	6	0			5	2	1	0	4	2	4	0	27	5	7	0		16	0	9	0	21	0	10	0	8	0	1	0
	9	0	2	0	9	0	8	0	13	0	6	0			8	0	2	0	12	2	11	0	20	4	9	0		7	0	4	0	14	0	8	0	6	1	1	0
	9	2	2	0	12	1	10	0	10	0	5	0			12	1	4	0	5	2	4	0	17	1	2	0		14	0	9	0	6	0	4	0	3	0	2	0
	8	1	3	0	5	0	5	0	16	1	12	0			6	2	2	0	5	1	5	0	11	3	3	0		17	1	5	0	6	0	4	0	14	1	6	0
	24	2	4	0	9	1	7	0	12	5	6	0			7	5	1	0	6	0	5	0	11	2	5	0		16	0	11	0	5	0	1	0	9	1	4	0
	9	1	2	0	7	0	7	0	23	2	11	0			7	1	3	0	5	1	5	0	8	1	3	0		0	0	0	0	7	1	3	0	11	0	3	0
	13	2	1	0	5	0	5	0	12	1	5	0			12	3	3	0	9	0	9	0	13	2	2	0		0	0	0	0	12	0	9	0	5	0	2	0
	23	2	3	0	5	1	3	0	5	1	5	0			11	2	1	0	5	1	5	0	10	0	3	0		10	0	9	0	14	0	8	0	9	1	5	0
															9	2	2	0

## Sheet: Fig. 3c
Total PIRs	iPS_total_PIR_TERT_I2	iPS_total_PIR_TERT_I11	iPS_total_PIR_TERT_I14	iPS_nucl_enrich_TERT	LN_total_PIR_TERT_I2	LN_total_PIR_TERT_I11	LN_total_PIR_TERT_I14	LN_nucl_enrich_TERT	HEK_total_PIR_TERT_I2	HEK_total_PIR_TERT_I11	HEK_total_PIR_TERT_I14	HEK_nucl_enrich_TERT	HCT_total_PIR_TERT_I2	HCT_total_PIR_TERT_I11	HCT_total_PIR_TERT_I14	HCT_nucl_enrich_TERT		Nuclear PIRs	iPS_TERT_PIR_I2	iPS_PIR_I11	iPS_PIR_I14	HEK_TERT_PIR_I2	HEK_PIR_TERT_I11	HEK_PIR_TERT_I14	LN_TERT_PIR_I2	LN_PIR_TERT_I11	LN_PIR_TERT_I14	HCT_TERT_PIR_I2	HCT_PIR_TERT_I11	HCT_PIR_TERT_I14
	0	80	30	80	16.7	76.9	100	66.7	10	92.9	64.5	100	100	64.3	36.4	100			0	80	42.86	10	100	66.7	25	90.91	100	100	64.3	36.4
	40	100	54.5	100	36.4	75	46.2	100	16.7	85.7	53.6	100	75	46.7	15.4	86.7			40	100	85.71	16.7	100	65.2	36.4	75	54.5	80	46.7	15.4
	10	100	45.5	100	40	80	50	80	40	75	55	80	87.5	85.7	41.4	100			33.33	100	62.5	50	100	57.9	50	100	50	87.5	85.7	41.4
	28.6	87.5	87.5	87.5	25	100	50	87.5	33.3	100	60	33.3	44.4	57.1	40	85.7			33.33	87.5	87.5	100	100	66.7	28.6	100	50	50	57.1	40
	25	66.7	33.3	77.78	25	90	50	87.5	33.3	100	46.7	91.7	80	78.6	25	100			33.33	77.78	44.44	36.4	100	53.8	28.6	100	50	80	78.6	25
	33.3	77.8	45.5	88.89	28.6	78.6	50	100	44.4	100	53.8	100	60	42.9	7.7	100			33.33	88.89	55.56	44.4	100	58.3	28.6	100	50	60	42.9	7.7
	33.3	80	58.3	80	37.5	88.9	33.3	87.5	33.3	55.6	58.8	100	90.9	100	22.2	100			33.33	80	77.78	33.3	71	62.5	42.9	100	33.3	90.9	100	22.2
	25	75	66.7	100	33.3	75	66.7	100	25	100	66.7	91.7	78.4	68.4	50	100			28.57	100	88.89	27.3	100	75	33.3	100	66.7	96.7	68.4	50
	25	88.9	54.5	88.89	50	100	14.3	80	17.4	82.4	75	87	85.7	81.3	18.2	100			28.57	88.89	66.67	20	82	85.7	62.5	100	20	92.3	81.3	18.2
	25	88.9	72.7	88.89	16.7	0	40	83.3	20	76.7	42.9	100	82.6	60	12.5	90			28.57	88.89	80	20	88	50	20	0	50	86.4	60	12.5
	8.3	66.7	66.7	88.89	20	100	30	100	0	60	55.6	100	63.6	80	30.8	100			14.29	88.89	80	0	67	55.6	20	100	30	63.6	80	30.8
	22.2	66.7	30.8	75	37.5	55.6	75	50	5.3	85.7	71.4	89.5	88.9	72.2	100	94.4			25	75	40	5.9	100	83.3	75	62.5	85.7	88.9	72.2	100
	33.3	80	35.7	90	7.7	75	18.2	46.2	16.7	100	85.7	100	80	33.3	50	100			37.5	90	50	16.7	100	100	16.7	100	25	100	33.3	50
	25	71.4	70	71.43	33.3	77.8	16.7	55.6	25	100	73.3	100	55.6	71.4	75	100			37.5	71.43	70	25	100	78.6	60	77.78	25	55.6	71.4	75
	12.5	58.3	35.7	83.33	36.4	81.8	42.9	90.9	17.6	88.9	28.6	100	66.7	87.5	60	100			25	83.33	45.45	17.6	94	28.6	40	100	50	85.7	87.5	60
	8.3	63.6	100	90.91	37.5	84.2	40	87.5	12.5	83.3	64.7	87.5	92.3	75	20	75			12.5	90.91	100	14.3	100	68.8	42.9	100	50	92.3	75	20
	11.1	66.7	76.9	83.33	50	100	22.2	83.3	23.1	50	53.8	92.3	64.7	73.3	40	93.3			12.5	83.33	90.91	25	57	63.6	60	100	40	68.8	73.3	40
	20	71.4	76.9	78.57	25	42.9	54.5	95	10.7	63.6	37.5	100	66.7	100	37.5	93.8			22.22	78.57	90.91	10.7	88	40	26.3	75	66.7	85.7	100	37.5
	8.3	71.4	46.2	78.57	7.7	75	23.1	84.6	25	66.7	33.3	91.7	83.3	50	21.4	100			11.11	78.57	54.55	27.3	75	33.3	9.1	85.71	30	83.3	50	21.4
	18.2	91.7	72.7	91.67	11.8	76.9	14.3	76.5	20	90	53.3	80	88.9	90.9	41.7	90			22.22	91.67	72.73	25	90	57.1	15.4	83.33	16.7	88.9	90.9	41.7
	6.7	78.6	69.2	78.57	33.3	78.6	66.7	73.3	14.3	80	28.6	57.1	71.4	90	71.4	88.9			11.11	78.57	75	25	100	30.8	45.5	84.62	66.7	71.4	90	71.4
	7.7	71.4	35.3	78.57	12.5	77.8	50	81.3	14.3	90	28.6	100	50	88.9	27.3	92.3			11.11	78.57	50	14.3	100	30.8	15.4	87.5	71.4	60	88.9	27.3
	9.1	83.3	84.6	91.67	30.8	71.4	62.5	69.2	0	70	69.6	60	60	76.9	14.3	88.9			11.11	91.67	91.67	0	78	69.6	44.4	71.43	100	60	76.9	14.3
	20	76.9	66.7	84.62	30	63.6	37.5	80	50	72	72.7	100	71.4	77.8	27.3	100			20	84.62	76.92	50	86	88.9	37.5	70	42.9	71.4	77.8	27.3
	0	76.2	75	84.52	15.4	80	33.3	84.6	0	57.1	42.9	66.7	62.5	75	42.9	94.7			0	84.52	92.31	0	67	46.2	18.2	100	50	71.4	75	42.9
	18.2	75	61.1	100	13.3	77.8	23.5	73.3	22.7	89.5	75	100	100	52.6	33.3	100			20	100	84.62	22.7	94	100	18.2	100	28.6	100	52.6	33.3
	7.7	100	38.9	100	36.4	85.7	57.1	72.7	33.3	75	66.7	91.7	80	100	15.8	100			10	100	50	36.4	80	80	50	100	66.7	80	100	15.8
	15.4	91.7	75	100	33.3	75	25	66.7	28.6	83.3	25	85.7	63.6	100	33.3	83.3			20	100	85.71	33.3	100	30	50	100	33.3	63.6	100	33.3
	27.3	50	37.5	75	30	85.7	42.9	80	16.7	87.5	46.7	100	75	50	23.1	100			30	75	42.86	16.7	100	58.3	37.5	100	42.9	80	50	23.1
	15.4	73.3	40	80	10	77.8	71.4	95	42.9	92.9	87.5	100	90	90.9	33.3	100			20	80	42.86	42.9	93	100	10.5	87.5	71.4	90	90.9	33.3
	16.7	50	46.7	75	25	66.7	33.3	100	14.3	76.9	66.7	100	83.3	44.4	57.1	92.9			20	75	50	14.3	83	75	25	66.67	37.5	83.3	44.4	57.1
	16	50	58.8	72.22	20	87.5	71.4	80	27.3	87.5	42.9	90.9	73.7	57.1	36.8	100			21.31	72.22	66.67	30	100	45	25	87.5	83.3	73.7	57.1	36.8
	0	80	66.7	86.67	21.4	66.7	22.2	78.6	10	83.3	69.2	70	79.2	41.7	30	81.8			0	86.67	80	14.3	91	75	27.3	80	25	79.2	41.7	30
	6.7	86.7	77.8	86.67	12.5	62.5	25	100	8.3	83.3	36.8	75	55.6	27.3	14.3	83.3			9.09	86.67	93.33	11.1	94	41.2	12.5	71.43	28.6	58.8	27.3	14.3
	14.3	85.7	75	92.86	11.1	83.3	55	88.9	30	91.7	55	90	88.9	50	50	100			18.18	92.86	80	33.3	92	55	12.5	100	57.9	88.9	50	50
	12.5	78.6	47.1	92.86	50	90	36.4	100	14.3	100	55.6	85.7	100	83.3	33.3	100			18.18	92.86	50	16.7	100	62.5	50	90	44.4	100	83.3	33.3
	15.4	86.7	52.6	93.33	23.1	75	44.4	69.2	45.5	73.3	25	90.9	66.7	78.6	36.4	100			18.18	93.33	62.5	50	79	27.3	33.3	85.71	80	100	78.6	36.4
	14.3	70.6	38.9	82.35	23.1	71.4	23.5	69.2	14.3	91.3	33.3	85.7	87.5	100	50	100			18.18	82.35	43.75	16.7	95	38.5	33.3	100	28.6	100	100	50
	12.5	87.5	47.1	87.5	36.4	63.6	44.4	81.8	37.5	88.9	50	100	56.3	100	50	100			15.38	87.5	50	37.5	100	50	44.4	70	50	56.3	100	50
	6.3	82.4	77.8	82.35	36.4	80	52.6	81.8	16.7	100	50	100	57.1	47.6	44.4	100			7.14	82.35	87.5	16.7	100	54.5	44.4	92.31	62.5	57.1	47.6	44.4
	21.4	82.4	45	88.24	28.6	66.7	20	78.6	60	69.2	85.7	100	64.3	57.1	50	100			21.43	88.24	52.94	60	82	85.7	36.4	83.33	30	64.3	57.1	50
	12.5	68.4	70.6	78.95	6.7	70	33.3	93.3	18.2	83.3	50	90.9	27.8	66.7	12.5	100			14.29	78.95	70.59	20	100	54.5	7.1	100	46.2	29.4	66.7	12.5
	5.6	77.8	66.7	83.33	14.3	66.7	21.9	71.4	33.3	93.3	75	100	68.8	66.7	14.3	100			7.14	83.33	77.78	33.3	100	85.7	20	100	25.9	68.8	66.7	14.3
	12.5	72.2	39.1	83.33	25	78.6	37.5	100	22.2	88.9	46.2	100	90	20	66.7	87.5			13.33	83.33	45	22.2	89	46.2	25	91.67	45	90	20	66.7
	5.6	84.2	56.5	84.21	30.8	57.1	11.1	92.3	18.2	76.9	50	81.8		37.5	40	100			6.67	84.21	61.9	22.2	83	50	33.3	80	11.8		37.5	40
	15	72.2	47.8	88.89	25	83.3	21.4	75	33.3	100	70.6	88.9		75	40	100			20	88.89	52.38	37.5	100	75	33.3	100	27.3		75	40
	5	75	73.9	80	8.3	83.3	38.5	58.3	15.4	70	35.3	92.3		57.1	27.3				6.25	80	77.27	16.7	78	50	14.3	83.33	45.5		57.1	27.3
	11.8	65.2	35.3	73.91	37.5	83.3	33.3	87.5	20	100	44	90			40				12.5	73.91	48	22.2	100	47.8	42.9	100	37.5			40
	4.8	70.8	84.6	79.17	20	100	13.3	80	6.7	100	38.5	86.7			50				5.56	79.17	84.62	7.7	100	41.7	25	100	15.4			50
	7.4	84.6	60	96.15	7.7	83.3	30	84.6	12	50	83.3	92							8	96.15	67.74	13	60	100	9.1	100	30
	7.7	79.3	57.5	85.69	18.2			81.8											8	85.69					22.2

## Sheet: Fig. 4b
GENE	EVENT	COORD	Intron	LENGTH	iPS.A	iPS.B	iPS.C		GENE	EVENT	IntronNo	COORD	LENGTH	iPS.A	iPS.B	mES.A	mES.B	mES.C
TERT	HsaINT0165802	chr5:1294667-1294770	i1	104	NA	NA	NA		Tert	MmuINT0158999	i1	chr13:73627249-73627350	102	0	0	0	0	0
TERT	HsaINT0165808	chr5:1282625-1293312	i2	10688	NA	NA	5.71		Tert	MmuINT0159006	i2	chr13:73628675-73634151	5477	1.69	1.96	0	13.73	8.11
TERT	HsaINT0165809	chr5:1280339-1282428	i3	2090	NA	NA	1.49		Tert	MmuINT0159007	i3	chr13:73634348-73635419	1072	18.52	8	14.29	31.43	28.21
TERT	HsaINT0165810	chr5:1279471-1280157	i4	687	NA	NA	4.55		Tert	MmuINT0159008	i4	chr13:73635601-73636356	756	10	4.62	NA	9.8	NA
TERT	HsaINT0165811	chr5:1278797-1279290	i5	494	NA	0	0		Tert	MmuINT0159009	i5	chr13:73636537-73637205	669	1.54	0	9.09	6.67	15.15
TERT	HsaINT0165812	chr5:1272281-1278640	i6	6360	NA	6.67	0		Tert	MmuINT0159010	i6	chr13:73637365-73639155	1791	3.61	1.3	3.7	9.43	11.11
TERT	HsaINT0165813	chr5:1271205-1272184	i7	980	NA	NA	0.75		Tert	MmuINT0159011	i7	chr13:73639258-73639985	728	21.57	12.73	12.28	26.32	30.43
TERT	HsaINT0165814	chr5:1268634-1271118	i8	2485	NA	NA	1.05		Tert	MmuINT0159012	i8	chr13:73640072-73641975	1904	5.26	2.22	5.88	5.45	15.38
TERT	HsaINT0165815	chr5:1266536-1268519	i9	1984	NA	NA	NA		Tert	MmuINT0159013	i9	chr13:73642090-73642364	275	2.22	3.85	2.56	3.23	0
TERT	HsaINT1044025	chr5:1264593-1266463	i10	1871	NA	0	0.93		Tert	MmuINT0159000	i10	chr13:73642437-73644248	1812	1.77	1.82	4.62	0	0
TERT	HsaINT1044026	chr5:1260601-1264403	i11	3803	NA	27.27	33.18		Tert	MmuINT0159001	i11	chr13:73644438-73646180	1743	2.7	0	3.85	2.86	4
TERT	HsaINT0165804	chr5:1258660-1260473	i12	1814	NA	1.23	0.57		Tert	MmuINT0159002	i12	chr13:73646308-73646776	469	1.54	0	8.7	NA	NA
TERT	HsaINT0165805	chr5:1255412-1258597	i13	3186	NA	2.33	1.75		Tert	MmuINT0159003	i13	chr13:73646839-73647946	1108	0	0	0	2.33	0
TERT	HsaINT0165806	chr5:1254506-1255286	i14	781	NA	31.37	NA		Tert	MmuINT0159004	i14	chr13:73648072-73648287	216	0	0	0	0	0
TERT	HsaINT0165807	chr5:1253832-1254367	i15	536	NA	6.43	4.19		Tert	MmuINT0159005	i15	chr13:73648417-73648909	493	4.35	0	4.55	2.13	4
TUG1	HsaINT0175507	chr22:30971780-30972923	i1	1144	57.28	NA	34.78		Tug1	MmuINT1034145	i1	chr11:3645524-3646556	1033	4.32	7.56	5.81	8.5	5.86
									Tug1	MmuINT1034146	i2	chr11:3643180-3644771	1592	19.34	21.98	19.79	24.92	27.27

## Sheet: Fig. 4c
mES	Exon_nuc	Exon_cyto	I1_ nuc	I1_cyto	Nuclear_PIR_I1		Exon_nuc	Exon_cyto	I2_nuc	I2_cyto	Nuclear_PIR_I2
	20	13	2	0	10		38	16	29	3	76.3158
	19	11	3	0	15.8		32	12	18	2	56.25
	18	10	6	0	33.3		43	25	28	4	65.1163
	29	18	3	1	10.3		30	13	26	5	86.6667
	34	35	3	0	8.8		32	13	21	2	65.625
	18	21	2	0	11.1		43	14	20	0	46.5116
	24	12	5	0	20.8		44	11	31	0	70.4545
	22	24	4	0	18.2		27	10	23	1	85.1852
	11	12	5	0	45.5		42	12	30	0	71.4286
	25	15	4	0	16		39	11	24	0	61.5385
	14	14	3	0	21.4		26	9	19	0	73.0769
	15	15	3	0	20		30	13	21	3	70
	14	16	4	0	28.6		19	13	11	1	57.8947
	28	16	2	0	7.1		25	7	16	2	64
	10	12	4	0	40		33	23	16	3	48.4848
	23	11	3	0	13		15	13	14	6	93.3333
	15	12	3	0	20		18	9	13	1	72.2222
	25	22	6	0	24		25	8	18	1	72
	38	27	7	2	18.4		34	20	16	0	47.0588
	10	14	2	0	20		29	20	14	1	48.2759
	11	25	3	0	27.3		36	16	19	3	52.7778
	15	7	4	0	26.7		31	20	21	3	67.7419
	9	10	4	0	44.4		24	11	9	2	37.5
	27	6	7	0	25.9		46	25	24	4	52.1739
	20	9	4	0	20		37	30	15	1	40.5405
	16	9	5	0	31.3		39	20	15	1	38.4615
	29	27	4	0	13.8		46	28	23	4	50
	17	8	6	0	35.3		21	11	17	0	80.9524
	16	4	6	1	37.5		34	8	25	0	73.5294
	18	12	7	0	38.9		35	9	13	0	37.1429
	18	4	5	0	27.8
	25	12	2	0	8
	24	9	7	0	29.2
	26	13	6	0	23.1
	26	8	3	0	11.5
	16	9	6	0	37.5
	37	27	13	0	35.1
	32	15	4	1	12.5
	44	22	12	0	27.3
	27	13	7	1	25.9
	57	19	20	0	35.1
	30	18	7	0	23.3
	24	19	6	0	25
	22	11	11	0	50

## Sheet: Fig. 5a
TUG1 EXON	NT	1.0112	1.0008
		0.990392
	40min	0.89569	1.00304
		1.11039
	2.5h	1.11941	1.08556
		1.05171
	4.5h	0.882339	0.909628
		0.900878
		0.945667
TUG1 INTRON 1	NT	0.925728	1.00298
		1.08023
	40min	0.846426	0.847598
		0.848769
	2.5h	0.868744	0.964478
		1.06021
	4.5h	0.81567	0.797919
		0.780168
TUG1 INTRON 2	NT	0.966503	1.01759
		1.06868
		0.970476
	40min	0.874889	0.858853
		0.842818
		0.829799
	2.5h	1.03939	1.02756
		1.01572
	4.5h	0.602556	0.643261
		0.656444
		0.63
TERT EXON	NT	0.962556	1.00073
		1.0389
	40min	0.92712	0.9571
		0.920297
		1.02388
	2.5h	1.03824	1.01469
		0.991142
	4.5h	0.936925	0.947368
		0.957812
TERT INTRON 11	NT	0.974459	1.00033
		1.02621
	40min	0.879119	0.898514
		0.917909
	2.5h	0.969167	0.921114
		0.873062
	4.5h	0.589548	0.674162
		0.758776
45S	NT	1.05235	1.00088
		1.00069
		0.949597
	40min	0.00110844	0.00114838
		0.0011955
		0.00114121
	2.5h	0.000883287	0.000902652
		0.000849823
		0.000974845
	4.5h	0.000596819	0.00057093
		0.000525238
		0.000590733
GAPDH Intron 2	NT	1.03496	1.00059
		0.966218
	40min	0.238297	0.279566
		0.320835
	2.5h	0.104809	0.103936
		0.103063
	4.5h	0.104809	0.10485
		0.104891
TERT Intron 14	NT	0.987372	1.00008
		1.01279
	40min	0.827721	0.820227
		0.807917
		0.825044
	2.5h	0.775123	0.941512
		1.1079
	4.5h	0.868587	0.924457
		0.980326
LN-18
TUG1 EXON	NT	0.988183	1.00007
		1.01196
	40min	0.77571	0.840616
		1.00603
		0.740107
	2.5h	0.975475	0.935181
		0.925058
		0.905009
	4.5h	0.896456	0.776744
		0.894969
		0.538807
TUG1 INTRON 1	NT	0.879372	1.00827
		1.13718
	40min	0.920377	1.02944
		1.28143
		0.886524
	2.5h	1.02461	1.07196
		1.11932
	4.5h	0.816559	0.856562
		0.896564
TUG1 INTRON 2	NT	1.05676	1.00152
		0.946288
	40min	0.867155	0.899368
		0.93158
	2.5h	0.802848	0.779685
		0.756521
	4.5h	0.612677	0.59179
		0.570903
TERT EXON	NT	0.981028	1.00018
		1.01934
	40min	1.04234	0.958837
		0.906239
		0.927929
	2.5h	0.999895	0.934001
		0.827471
		0.974637
	4.5h	0.855768	0.90946
		0.963153
TERT INTRON 11	NT	1.0022	1
		0.997803
	40min	0.968098	0.960365
		0.952632
	2.5h	0.785634	0.780195
		0.774756
	4.5h	0.742304	0.72705
		0.711797
45S	NT	0.983654	1.00045
		0.974909
		1.04278
	40min	0.00241555	0.00234482
		0.00222108
		0.00239783
	2.5h	0.000953777	0.000934219
		0.000887711
		0.000961169
	4.5h	0.000788745	0.000784862
		0.000748773
		0.000817069
GAPDH Intron 2	NT	0.972414	1.00023
		1.02486
		1.00342
	40min	0.143558	0.144722
		0.145886
	2.5h	0.110289	0.109349
		0.108408
	4.5	0.127269	0.124674
		0.12208
TERT Intron 14	NT	1.00417	1.00001
		0.995844
	40min	1.02684	0.992461
		0.958079
	2.5h	1.15927	1.1698
		1.18033
	4.5h	0.950362	0.984467
		1.01857
TUG1 EXON	NT	0.973834	1.00035
		1.02687
	40min	1.26822	1.22877
		1.18932
	2.5h	1.1337	1.09495
		1.08978
		1.06136
	4.5h	0.980921	0.965741
		1.0563
		0.860001
TUG1 Intron 1	NT	0.959534	1.00085
		1.04217
	40min	0.845495	0.953692
		1.06189
	2.5h	0.957517	0.910454
		0.86339
	4.5h	0.788184	0.775866
		0.763548
TUG1 Intron 2	NT	0.934253	1.00231
		1.07037
	40min	0.9904	1.05337
		1.06883
		1.10088
	2.5h	0.847502	0.866044
		0.884586
	4.5h	0.776784	0.801806
		0.775882
		0.852753
TERT Exon	NT	0.942736	1.00174
		1.06074
	40min	1.36745	1.35211
		1.33677
	2.5h	1.1084	1.12725
		1.17052
		1.10282
	4.5h	1.11104	1.05724
		1.04639
		1.0143
TERT Intron 11	NT	0.98731	1.00008
		1.01285
	40min	1.22463	1.13105
		1.10539
		1.06311
	2.5h	0.803841	0.806067
		0.808293
	4.5h	0.782027	0.755842
		0.729657
TERT Intron 14	NT	1.57	1
		0.79
		0.64
	40min	0.891587	0.880382
		0.869177
	2.5h	0.960055	0.876508
		0.792961
	4.5h	0.753566	0.792729
		0.831893
45S rRNA	NT	1.02322	1.0002
		0.974428
		1.00295
	40min	0.0141183	0.0135029
		0.0130889
		0.0133013
	2.5h	0.000871118	0.000845744
		0.000813345
		0.000852768
	4.5h	0.000190699	0.000193079
		0.00018409
		0.000204448
GAPDH Inron 2	NT	1.01367	1.00009
		0.986514
	40min	0.185826	0.2324
		0.278974
	2.5h	0.0845618	0.0848564
		0.0851509
	4.5h	0.0682933	0.0657035
		0.0631137

[truncated: 23 more sheets: Fig. 5b, Fig. 5c, Fig. 5d, Fig. 6b, Fig. 6d, Fig. 7g, Fig. 7h, Fig. 8c, Fig. 8d, Fig. 8e, Fig. 8f, Suppl. Fig. 1c, Suppl. Fig. 2a, Suppl_Fig. 2b, Suppl. Fig. 4b, Suppl. Fig. 7a, Suppl. Fig. 7b, Suppl. Fig. 8, Suppl. Fig. 9a UNCROPPED GEL, Suppl. Fig. 9b …]
